# Supplementary material for: Rapid Eocene diversification of spiny plants in subtropical woodlands of central Tibet
Source: Nat Commun. 2022 Jul 1;13:3787. doi: 10.1038/s41467-022-31512-z (PMC9249787; doi:10.1038/s41467-022-31512-z)
Supplement: Supplementary file 4 — Supplementary Data 1 [file 41467_2022_31512_MOESM4_ESM.xlsx]

## Sheet: Sheet1
Paleogene records of herbivorous mammals at genus level on the Tibetan Plateau and regions nearby. Data are from Fossilworks (http://fossilworks.org/).
Order	Family	Genus	Country	Epoch	Ma_max	Ma_min	Ma_mid	Accuspecies	roundage
Perissodactyla	Amynodontidae	Sharamynodon	Kyrgyzstan	Eocene	55.8	48.6	52.2	1	-56
Perissodactyla	Anthracobunidae	Anthracobune	Pakistan	Eocene	55.8	37.2	46.5	1	-56
Perissodactyla	Anthracobunidae	Anthracobune	Pakistan	Eocene	55.8	37.2	46.5	1	-56
Perissodactyla	Anthracobunidae	Anthracobune	Pakistan	Eocene	55.8	37.2	46.5	1	-56
Perissodactyla	Anthracobunidae	Indobune	India	Eocene	55.8	48.6	52.2	1	-56
Perissodactyla	Brontotheriidae	Balochititanops	Pakistan	Eocene	55.8	48.6	52.2	1	-56
Perissodactyla	Brontotheriidae	Eotitanops	Pakistan	Eocene	55.8	48.6	52.2	1	-56
Perissodactyla	Brontotheriidae	Mulkrajanops	India	Eocene	55.8	48.6	52.2	1	-56
Perissodactyla	Cambaytheriidae	Kalitherium	India	Eocene	55.8	48.6	52.2	1	-56
Artiodactyla	Diacodexeidae	Diacodexis	India	Eocene	55.8	48.6	52.2	1	-56
Artiodactyla	Diacodexeidae	Diacodexis	Pakistan	Eocene	55.8	48.6	52.2	1	-56
Artiodactyla	Diacodexeidae	Diacodexis	India	Eocene	55.8	48.6	52.2	1	-56
Artiodactyla	Diacodexeidae	Diacodexis	Kyrgyzstan	Eocene	55.8	48.6	52.2	1	-56
Artiodactyla	Dichobunidae	Eolantianius	Kyrgyzstan	Eocene	55.8	48.6	52.2	1	-56
Artiodactyla	Dichobunidae	Tsaganohyus	Mongolia	Eocene	55.8	48.6	52.2	1	-56
Perissodactyla	Eomoropidae	Litolophus	Pakistan	Eocene	55.8	48.6	52.2	1	-56
Perissodactyla	Helaletidae	Vastanolophus	India	Eocene	55.8	48.6	52.2	1	-56
Perissodactyla	Hyracodontidae	Pataecops	Kyrgyzstan	Eocene	55.8	48.6	52.2	1	-56
Perissodactyla	Hyracodontidae	Pataecops	China	Eocene	55.8	48.6	52.2	1	-56
Perissodactyla	Hyracodontidae	Yimengia	China	Eocene	55.8	23.03	39.415	1	-56
Perissodactyla	Isectolophidae	Gandheralophus	Pakistan	Eocene	55.8	48.6	52.2	1	-56
Perissodactyla	Isectolophidae	Gandheralophus	Pakistan	Eocene	55.8	48.6	52.2	1	-56
Perissodactyla	Isectolophidae	Meridiolophus	China	Eocene	55.8	48.6	52.2	1	-56
Perissodactyla	Lophialetidae	Ampholophus	China	Eocene	55.8	48.6	52.2	1	-56
Perissodactyla	Lophialetidae	Eoletes	Kyrgyzstan	Eocene	55.8	48.6	52.2	1	-56
Perissodactyla	Lophialetidae	Minchenoletes	China	Eocene	55.8	48.6	52.2	1	-56
Perissodactyla	Lophialetidae	Minchenoletes	China	Eocene	55.8	48.6	52.2	1	-56
Perissodactyla	Lophialetidae	Schlosseria	China	Eocene	55.8	48.6	52.2	1	-56
Perissodactyla	Palaeotheriidae	Hyracotherium	Mongolia	Eocene	55.8	48.6	52.2	1	-56
Perissodactyla	Palaeotheriidae	Propachynolophus	China	Eocene	55.8	48.6	52.2	1	-56
Perissodactyla	Tapiridae	Teleolophus	Kyrgyzstan	Eocene	55.8	48.6	52.2	1	-56
Artiodactyla		Indohyus	India	Eocene	55.8	48.6	52.2	1	-56
Perissodactyla		Cambaytherium	India	Eocene	55.8	48.6	52.2	1	-56
Perissodactyla		Cambaytherium	India	Eocene	55.8	48.6	52.2	1	-56
Perissodactyla		Cambaytherium	India	Eocene	55.8	48.6	52.2	1	-56
Perissodactyla		Cambaytherium	India	Eocene	55.8	48.6	52.2	1	-56
Perissodactyla		Danjiangia	China	Eocene	55.8	48.6	52.2	1	-56
Perissodactyla		Ghazijhippus	Pakistan	Eocene	55.8	48.6	52.2	1	-56
Perissodactyla		Heptodon	China	Eocene	55.8	48.6	52.2	1	-56
Perissodactyla		Homogalax	Mongolia	Eocene	55.8	48.6	52.2	1	-56
Perissodactyla		Homogalax	China	Eocene	55.8	48.6	52.2	1	-56
Perissodactyla		Karagalax	Pakistan	Eocene	55.8	48.6	52.2	1	-56
Perissodactyla		Olbitherium	China	Eocene	55.8	48.6	52.2	1	-56
Perissodactyla		Orientolophus	China	Eocene	55.8	48.6	52.2	1	-56
Perissodactyla		Perissobune	Pakistan	Eocene	55.8	48.6	52.2	1	-56
Perissodactyla		Perissobune	Pakistan	Eocene	55.8	48.6	52.2	1	-56
Perissodactyla	Amynodontidae	Amynodon	China	Eocene	48.6	37.2	42.9	1	-49
Perissodactyla	Amynodontidae	Cadurcodon	China	Eocene	48.6	37.2	42.9	1	-49
Perissodactyla	Amynodontidae	Cadurcodon	China	Eocene	48.6	37.2	42.9	1	-49
Perissodactyla	Amynodontidae	Gigantamynodon	China	Eocene	48.6	37.2	42.9	1	-49
Perissodactyla	Amynodontidae	Gigantamynodon	China	Eocene	48.6	37.2	42.9	1	-49
Perissodactyla	Amynodontidae	Lushiamynodon	China	Eocene	48.6	37.2	42.9	1	-49
Perissodactyla	Amynodontidae	Lushiamynodon	China	Eocene	48.6	37.2	42.9	1	-49
Perissodactyla	Amynodontidae	Lushiamynodon	China	Eocene	48.6	37.2	42.9	1	-49
Perissodactyla	Amynodontidae	Sharamynodon	Kazakhstan	Eocene	48.6	37.2	42.9	1	-49
Perissodactyla	Amynodontidae	Sianodon	China	Eocene	48.6	37.2	42.9	1	-49
Perissodactyla	Amynodontidae	Sianodon	China	Eocene	48.6	37.2	42.9	1	-49
Perissodactyla	Amynodontidae	Sianodon	China	Eocene	48.6	37.2	42.9	1	-49
Perissodactyla	Amynodontidae	Sianodon	China	Eocene	48.6	37.2	42.9	1	-49
Perissodactyla	Anthracobunidae	Anthracobune	India	Eocene	48.6	40.4	44.5	1	-49
Perissodactyla	Anthracobunidae	Anthracobune	Pakistan	Eocene	48.6	37.2	42.9	1	-49
Perissodactyla	Anthracobunidae	Jozaria	Pakistan	Eocene	48.6	40.4	44.5	1	-49
Perissodactyla	Anthracobunidae	Obergfellia	Pakistan	Eocene	48.6	40.4	44.5	1	-49
Perissodactyla	Anthracobunidae	Pilgrimella	Pakistan	Eocene	48.6	40.4	44.5	1	-49
Artiodactyla	Anthracotheriidae	Anthracokeryx	China	Eocene	48.6	37.2	42.9	1	-49
Artiodactyla	Anthracotheriidae	Anthracokeryx	China	Eocene	48.6	37.2	42.9	1	-49
Artiodactyla	Anthracotheriidae	Anthracokeryx	China	Eocene	48.6	37.2	42.9	1	-49
Artiodactyla	Anthracotheriidae	Anthracosenex	China	Eocene	48.6	37.2	42.9	1	-49
Artiodactyla	Anthracotheriidae	Anthracotherium	China	Eocene	48.6	37.2	42.9	1	-49
Artiodactyla	Anthracotheriidae	Anthracotherium	China	Eocene	48.6	37.2	42.9	1	-49
Artiodactyla	Anthracotheriidae	Ulausuodon	China	Eocene	48.6	37.2	42.9	1	-49
Perissodactyla	Brontotheriidae	Acrotitan	China	Eocene	48.6	37.2	42.9	1	-49
Perissodactyla	Brontotheriidae	Aktautitan	Kazakhstan	Eocene	48.6	37.2	42.9	1	-49
Perissodactyla	Brontotheriidae	Desmatotitan	China	Eocene	48.6	37.2	42.9	1	-49
Perissodactyla	Brontotheriidae	Eotitanops	Pakistan	Eocene	48.6	40.4	44.5	1	-49
Perissodactyla	Brontotheriidae	Epimanteoceras	China	Eocene	48.6	37.2	42.9	1	-49
Perissodactyla	Brontotheriidae	Metatelmatherium	China	Eocene	48.6	37.2	42.9	1	-49
Perissodactyla	Brontotheriidae	Microtitan	China	Eocene	48.6	37.2	42.9	1	-49
Perissodactyla	Brontotheriidae	Microtitan	China	Eocene	48.6	37.2	42.9	1	-49
Perissodactyla	Brontotheriidae	Nanotitanops	China	Eocene	48.6	37.2	42.9	1	-49
Perissodactyla	Brontotheriidae	Pakotitanops	Pakistan	Eocene	48.6	40.4	44.5	1	-49
Perissodactyla	Brontotheriidae	Protitan	China	Eocene	48.6	37.2	42.9	1	-49
Perissodactyla	Brontotheriidae	Protitan	China	Eocene	48.6	37.2	42.9	1	-49
Perissodactyla	Brontotheriidae	Protitan	China	Eocene	48.6	37.2	42.9	1	-49
Perissodactyla	Brontotheriidae	Protitan	China	Eocene	48.6	37.2	42.9	1	-49
Perissodactyla	Brontotheriidae	Qufutitan	China	Eocene	48.6	37.2	42.9	1	-49
Perissodactyla	Brontotheriidae	Rhinotitan	China	Eocene	48.6	37.2	42.9	1	-49
Perissodactyla	Brontotheriidae	Rhinotitan	China	Eocene	48.6	37.2	42.9	1	-49
Perissodactyla	Chalicotheriidae	Eomoropus	China	Eocene	48.6	37.2	42.9	1	-49
Perissodactyla	Chalicotheriidae	Eomoropus	China	Eocene	48.6	37.2	42.9	1	-49
Perissodactyla	Chalicotheriidae	Eomoropus	China	Eocene	48.6	37.2	42.9	1	-49
Perissodactyla	Chalicotheriidae	Eomoropus	China	Eocene	48.6	37.2	42.9	1	-49
Perissodactyla	Deperetellidae	Bahinolophus	China	Eocene	48.6	37.2	42.9	1	-49
Perissodactyla	Deperetellidae	Deperetella	China	Eocene	48.6	37.2	42.9	1	-49
Perissodactyla	Deperetellidae	Deperetella	China	Eocene	48.6	37.2	42.9	1	-49
Perissodactyla	Deperetellidae	Deperetella	China	Eocene	48.6	37.2	42.9	1	-49
Perissodactyla	Deperetellidae	Deperetella	China	Eocene	48.6	37.2	42.9	1	-49
Perissodactyla	Deperetellidae	Irdinolophus	Mongolia	Eocene	48.6	37.2	42.9	1	-49
Perissodactyla	Deperetellidae	Irdinolophus	Mongolia	Eocene	48.6	37.2	42.9	1	-49
Artiodactyla	Diacodexeidae	Diacodexis	Pakistan	Eocene	48.6	40.4	44.5	1	-49
Artiodactyla	Dichobunidae	Chorlakkia	Pakistan	Eocene	48.6	40.4	44.5	1	-49
Artiodactyla	Dichobunidae	Chorlakkia	Mongolia	Eocene	48.6	37.2	42.9	1	-49
Artiodactyla	Dichobunidae	Dichobune	China	Eocene	48.6	37.2	42.9	1	-49
Artiodactyla	Dichobunidae	Elaschitotherium	China	Eocene	48.6	37.2	42.9	1	-49
Artiodactyla	Dichobunidae	Limeryx	China	Eocene	48.6	37.2	42.9	1	-49
Artiodactyla	Dichobunidae	Pakibune	Pakistan	Eocene	48.6	40.4	44.5	1	-49
Perissodactyla	Eggysodontidae	Forstercooperia	China	Eocene	48.6	37.2	42.9	1	-49
Perissodactyla	Eggysodontidae	Forstercooperia	Pakistan	Eocene	48.6	40.4	44.5	1	-49
Perissodactyla	Eggysodontidae	Forstercooperia	Kazakhstan	Eocene	48.6	37.2	42.9	1	-49
Perissodactyla	Eggysodontidae	Forstercooperia	China	Eocene	48.6	37.2	42.9	1	-49
Perissodactyla	Helaletidae	Jhagirilophus	Pakistan	Eocene	48.6	37.2	42.9	1	-49
Artiodactyla	Hypertragulidae	Archaeomeryx	China	Eocene	48.6	37.2	42.9	1	-49
Artiodactyla	Hypertragulidae	Archaeomeryx	China	Eocene	48.6	37.2	42.9	1	-49
Perissodactyla	Hyrachyidae	Hyrachyus	China	Eocene	48.6	37.2	42.9	1	-49
Perissodactyla	Hyrachyidae	Hyrachyus	China	Eocene	48.6	37.2	42.9	1	-49
Perissodactyla	Hyrachyidae	Hyrachyus	China	Eocene	48.6	37.2	42.9	1	-49
Perissodactyla	Hyrachyidae	Hyrachyus	China	Eocene	48.6	37.2	42.9	1	-49
Perissodactyla	Hyracodontidae	Ardynia	Mongolia	Eocene	48.6	37.2	42.9	1	-49
Perissodactyla	Hyracodontidae	Ilianodon	China	Eocene	48.6	37.2	42.9	1	-49
Perissodactyla	Hyracodontidae	Pappaceras	China	Eocene	48.6	37.2	42.9	1	-49
Perissodactyla	Hyracodontidae	Prohyracodon	China	Eocene	48.6	37.2	42.9	1	-49
Perissodactyla	Hyracodontidae	Prohyracodon	China	Eocene	48.6	37.2	42.9	1	-49
Perissodactyla	Hyracodontidae	Prohyracodon	China	Eocene	48.6	37.2	42.9	1	-49
Perissodactyla	Hyracodontidae	Rhodopagus	China	Eocene	48.6	37.2	42.9	1	-49
Perissodactyla	Hyracodontidae	Rhodopagus	Mongolia	Eocene	48.6	37.2	42.9	1	-49
Perissodactyla	Hyracodontidae	Triplopus	China	Eocene	48.6	37.2	42.9	1	-49
Perissodactyla	Hyracodontidae	Triplopus	China	Eocene	48.6	37.2	42.9	1	-49
Perissodactyla	Hyracodontidae	Triplopus	China	Eocene	48.6	37.2	42.9	1	-49
Perissodactyla	Hyracodontidae	Triplopus	Kazakhstan	Eocene	48.6	37.2	42.9	1	-49
Perissodactyla	Hyracodontidae	Urtinotherium	China	Eocene	48.6	37.2	42.9	1	-49
Perissodactyla	Hyracodontidae	Yimengia	China	Eocene	48.6	37.2	42.9	1	-49
Perissodactyla	Hyracodontidae	Yimengia	China	Eocene	48.6	37.2	42.9	1	-49
Perissodactyla	Hyracodontidae	Yimengia	China	Eocene	48.6	37.2	42.9	1	-49
Perissodactyla	Hyracodontidae	Yimengia	China	Eocene	48.6	37.2	42.9	1	-49
Perissodactyla	Hyracodontidae	Yimengia	China	Eocene	48.6	37.2	42.9	1	-49
Perissodactyla	Isectolophidae	Sastrilophus	India	Eocene	48.6	33.9	41.25	1	-49
Perissodactyla	Lophialetidae	Eoletes	Kazakhstan	Eocene	48.6	37.2	42.9	1	-49
Perissodactyla	Lophialetidae	Eoletes	Kazakhstan	Eocene	48.6	37.2	42.9	1	-49
Perissodactyla	Lophialetidae	Eoletes	Kazakhstan	Eocene	48.6	37.2	42.9	1	-49
Perissodactyla	Lophialetidae	Lophialetes	Mongolia	Eocene	48.6	37.2	42.9	1	-49
Perissodactyla	Lophialetidae	Lophialetes	China	Eocene	48.6	37.2	42.9	1	-49
Perissodactyla	Lophialetidae	Lophialetes	Mongolia	Eocene	48.6	37.2	42.9	1	-49
Perissodactyla	Lophialetidae	Lophialetes	China	Eocene	48.6	37.2	42.9	1	-49
Perissodactyla	Lophialetidae	Schlosseria	China	Eocene	48.6	37.2	42.9	1	-49
Perissodactyla	Lophialetidae	Schlosseria	Mongolia	Eocene	48.6	37.2	42.9	1	-49
Perissodactyla	Lophialetidae	Zhongjianoletes	China	Eocene	48.6	37.2	42.9	1	-49
Perissodactyla	Lophialetidae	Zhongjianoletes	China	Eocene	48.6	37.2	42.9	1	-49
Artiodactyla	Lophiomerycidae	Zhailimeryx	China	Eocene	48.6	37.2	42.9	1	-49
Perissodactyla	Palaeotheriidae	Propalaeotherium	China	Eocene	48.6	40.4	44.5	1	-49
Perissodactyla	Rhinocerotidae	Teletaceras	China	Eocene	48.6	37.2	42.9	1	-49
Perissodactyla	Tapiridae	Colodon	China	Eocene	48.6	37.2	42.9	1	-49
Perissodactyla	Tapiridae	Teleolophus	China	Eocene	48.6	37.2	42.9	1	-49
Perissodactyla	Tapiridae	Teleolophus	Pakistan	Eocene	48.6	40.4	44.5	1	-49
Perissodactyla	Tapiridae	Teleolophus	China	Eocene	48.6	37.2	42.9	1	-49
Perissodactyla	Tapiridae	Teleolophus	China	Eocene	48.6	37.2	42.9	1	-49
Perissodactyla	Tapiridae	Teleolophus	China	Eocene	48.6	37.2	42.9	1	-49
Perissodactyla	Tapiridae	Teleolophus	Kyrgyzstan	Eocene	48.6	37.2	42.9	1	-49
Perissodactyla	Tapiridae	Teleolophus	China	Eocene	48.6	37.2	42.9	1	-49
Perissodactyla	Tapiridae	Teleolophus	Kazakhstan	Eocene	48.6	37.2	42.9	1	-49
Artiodactyla		Archaeotherium	China	Eocene	48.6	37.2	42.9	1	-49
Artiodactyla		Brachyhyops	China	Eocene	48.6	37.2	42.9	1	-49
Artiodactyla		Brachyhyops	China	Eocene	48.6	37.2	42.9	1	-49
Artiodactyla		Dulcidon	Pakistan	Eocene	48.6	40.4	44.5	1	-49
Artiodactyla		Heptaconodon	China	Eocene	48.6	40.4	44.5	1	-49
Perissodactyla		Aulaxolophus	India	Eocene	48.6	40.4	44.5	1	-49
Perissodactyla		Breviodon	China	Eocene	48.6	37.2	42.9	1	-49
Perissodactyla		Breviodon	Mongolia	Eocene	48.6	37.2	42.9	1	-49
Perissodactyla		Breviodon	Kazakhstan	Eocene	48.6	37.2	42.9	1	-49
Perissodactyla		Caenolophus	China	Eocene	48.6	37.2	42.9	1	-49
Perissodactyla		Caenolophus	China	Eocene	48.6	37.2	42.9	1	-49
Perissodactyla		Caenolophus	China	Eocene	48.6	37.2	42.9	1	-49
Perissodactyla		Caenolophus	China	Eocene	48.6	37.2	42.9	1	-49
Perissodactyla		Caenolophus	China	Eocene	48.6	37.2	42.9	1	-49
Perissodactyla		Caenolophus	China	Eocene	48.6	37.2	42.9	1	-49
Perissodactyla		Caenolophus	China	Eocene	48.6	37.2	42.9	1	-49
Perissodactyla		Helaletes	Kazakhstan	Eocene	48.6	37.2	42.9	1	-49
Perissodactyla		Helaletes	Kazakhstan	Eocene	48.6	37.2	42.9	1	-49
Perissodactyla		Homogalax	Kazakhstan	Eocene	48.6	37.2	42.9	1	-49
Perissodactyla		Imequincisoria	China	Eocene	48.6	37.2	42.9	1	-49
Perissodactyla		Imequincisoria	China	Eocene	48.6	37.2	42.9	1	-49
Perissodactyla		Isectolophus	Kazakhstan	Eocene	48.6	37.2	42.9	1	-49
Perissodactyla		Juxia	China	Eocene	48.6	37.2	42.9	1	-49
Perissodactyla		Juxia	China	Eocene	48.6	37.2	42.9	1	-49
Perissodactyla		Kalakotia	Pakistan	Eocene	48.6	37.2	42.9	1	-49
Perissodactyla		Kalakotia	Pakistan	Eocene	48.6	40.4	44.5	1	-49
Perissodactyla		Teilhardia	China	Eocene	48.6	37.2	42.9	1	-49
Perissodactyla		Veragromovia	Kazakhstan	Eocene	48.6	37.2	42.9	1	-49
Perissodactyla	Amynodontidae	Metamynodon	Myanmar	Eocene	40.4	37.2	38.8	1	-40
Perissodactyla	Amynodontidae	Metamynodon	Myanmar	Eocene	40.4	37.2	38.8	1	-40
Perissodactyla	Amynodontidae	Paramynodon	Myanmar	Eocene	40.4	37.2	38.8	1	-40
Artiodactyla	Anthracotheriidae	Anthracokeryx	Myanmar	Eocene	40.4	37.2	38.8	1	-40
Artiodactyla	Anthracotheriidae	Anthracokeryx	Myanmar	Eocene	40.4	37.2	38.8	1	-40
Artiodactyla	Anthracotheriidae	Anthracotherium	Myanmar	Eocene	40.4	37.2	38.8	1	-40
Artiodactyla	Anthracotheriidae	Anthracotherium	Myanmar	Eocene	40.4	37.2	38.8	1	-40
Artiodactyla	Anthracotheriidae	Anthracotherium	Myanmar	Eocene	40.4	37.2	38.8	1	-40
Artiodactyla	Anthracotheriidae	Anthracotherium	Myanmar	Eocene	40.4	37.2	38.8	1	-40
Artiodactyla	Anthracotheriidae	Myaingtherium	Myanmar	Eocene	40.4	37.2	38.8	1	-40
Artiodactyla	Archaeomerycidae	Irrawadymeryx	Myanmar	Eocene	40.4	37.2	38.8	1	-40
Perissodactyla	Brontotheriidae	Bunobrontops	Myanmar	Eocene	40.4	37.2	38.8	1	-40
Perissodactyla	Brontotheriidae	Eotitanotherium	Myanmar	Eocene	40.4	37.2	38.8	1	-40
Perissodactyla	Brontotheriidae	Metatelmatherium	Myanmar	Eocene	40.4	37.2	38.8	1	-40
Perissodactyla	Brontotheriidae	Rhinotitan	Myanmar	Eocene	40.4	37.2	38.8	1	-40
Perissodactyla	Brontotheriidae	Sivatitanops	Myanmar	Eocene	40.4	37.2	38.8	1	-40
Perissodactyla	Brontotheriidae	Sivatitanops	Myanmar	Eocene	40.4	37.2	38.8	1	-40
Artiodactyla	Dichobunidae	Asiohomacodon	Myanmar	Eocene	40.4	37.2	38.8	1	-40
Artiodactyla	Dichobunidae	Cadutherium	Myanmar	Eocene	40.4	37.2	38.8	1	-40
Perissodactyla	Indolophidae	Indolophus	Myanmar	Eocene	40.4	37.2	38.8	1	-40
Perissodactyla	Rhinocerotidae	Teletaceras	Myanmar	Eocene	40.4	37.2	38.8	1	-40
Artiodactyla		Hsanotherium	Myanmar	Eocene	40.4	37.2	38.8	1	-40
Artiodactyla		Indomeryx	Myanmar	Eocene	40.4	37.2	38.8	1	-40
Artiodactyla		Indomeryx	Myanmar	Eocene	40.4	37.2	38.8	1	-40
Artiodactyla		Indomeryx	Myanmar	Eocene	40.4	37.2	38.8	1	-40
Artiodactyla		Thandaungia	Myanmar	Eocene	40.4	37.2	38.8	1	-40
Perissodactyla		Skopaiolophus	Myanmar	Eocene	40.4	37.2	38.8	1	-40
Perissodactyla	Amynodontidae	Cadurcodon	Mongolia	Eocene	37.2	33.9	35.55	1	-37
Perissodactyla	Amynodontidae	Cadurcotherium	China	Eocene	37.2	33.9	35.55	1	-37
Perissodactyla	Amynodontidae	Gigantamynodon	Mongolia	Eocene	37.2	33.9	35.55	1	-37
Perissodactyla	Amynodontidae	Gigantamynodon	Mongolia	Eocene	37.2	33.9	35.55	1	-37
Perissodactyla	Amynodontidae	Lushiamynodon	China	Eocene	37.2	33.9	35.55	1	-37
Perissodactyla	Amynodontidae	Rostriamynodon	China	Eocene	37.2	33.9	35.55	1	-37
Perissodactyla	Amynodontidae	Sianodon	China	Eocene	37.2	33.9	35.55	1	-37
Artiodactyla	Anthracotheriidae	Anthracokeryx	China	Eocene	37.2	33.9	35.55	1	-37
Artiodactyla	Anthracotheriidae	Anthracothema	China	Eocene	37.2	33.9	35.55	1	-37
Artiodactyla	Anthracotheriidae	Bothriodon	Mongolia	Eocene	37.2	33.9	35.55	1	-37
Artiodactyla	Anthracotheriidae	Heothema	China	Eocene	37.2	33.9	35.55	1	-37
Artiodactyla	Anthracotheriidae	Hyoboops	China	Eocene	37.2	33.9	35.55	1	-37
Perissodactyla	Brontotheriidae	Embolotherium	Mongolia	Eocene	37.2	33.9	35.55	1	-37
Perissodactyla	Brontotheriidae	Embolotherium	China	Eocene	37.2	33.9	35.55	1	-37
Perissodactyla	Brontotheriidae	Embolotherium	China	Eocene	37.2	33.9	35.55	1	-37
Perissodactyla	Brontotheriidae	Parabrontops	China	Eocene	37.2	33.9	35.55	1	-37
Perissodactyla	Chalicotheriidae	Eomoropus	China	Eocene	37.2	33.9	35.55	1	-37
Perissodactyla	Chalicotheriidae	Schizotherium	Mongolia	Eocene	37.2	33.9	35.55	1	-37
Perissodactyla	Eggysodontidae	Proeggysodon	China	Eocene	37.2	33.9	35.55	1	-37
Artiodactyla	Hypertragulidae	Praetragulus	Mongolia	Eocene	37.2	33.9	35.55	1	-37
Perissodactyla	Hyracodontidae	Ardynia	Mongolia	Eocene	37.2	33.9	35.55	1	-37
Perissodactyla	Hyracodontidae	Ardynia	China	Eocene	37.2	33.9	35.55	1	-37
Perissodactyla	Hyracodontidae	Ulania	China	Eocene	37.2	33.9	35.55	1	-37
Perissodactyla	Indricotheriidae	Dzungariotherium	China	Eocene	37.2	33.9	35.55	1	-37
Perissodactyla	Indricotheriidae	Indricotherium	Mongolia	Eocene	37.2	33.9	35.55	1	-37
Perissodactyla	Indricotheriidae	Paraceratherium	China	Eocene	37.2	33.9	35.55	1	-37
Perissodactyla	Lophialetidae	Eoletes	China	Eocene	37.2	28.4	32.8	1	-37
Artiodactyla	Lophiomerycidae	Lophiomeryx	China	Eocene	37.2	33.9	35.55	1	-37
Artiodactyla	Palaeochoeridae	Huaxiachoerus	China	Eocene	37.2	33.9	35.55	1	-37
Artiodactyla	Palaeochoeridae	Siamochoerus	China	Eocene	37.2	33.9	35.55	1	-37
Artiodactyla	Prodremotheridae	Gobiomeryx	China	Eocene	37.2	33.9	35.55	1	-37
Artiodactyla	Prodremotheridae	Notomeryx	China	Eocene	37.2	33.9	35.55	1	-37
Artiodactyla	Prodremotheridae	Notomeryx	China	Eocene	37.2	33.9	35.55	1	-37
Perissodactyla	Rhinocerotidae	Ronzotherium	Mongolia	Eocene	37.2	33.9	35.55	1	-37
Perissodactyla	Rhinocerotidae	Ronzotherium	Mongolia	Eocene	37.2	33.9	35.55	1	-37
Artiodactyla	Suidae	Eocenchoerus	China	Eocene	37.2	33.9	35.55	1	-37
Artiodactyla	Suidae	Odoichoerus	China	Eocene	37.2	33.9	35.55	1	-37
Perissodactyla	Tapiridae	Colodon	Mongolia	Eocene	37.2	33.9	35.55	1	-37
Perissodactyla	Tapiridae	Teleolophus	Mongolia	Eocene	37.2	33.9	35.55	1	-37
Perissodactyla	Tapiridae	Teleolophus	Mongolia	Eocene	37.2	33.9	35.55	1	-37
Artiodactyla		Brachyhyops	Mongolia	Eocene	37.2	33.9	35.55	1	-37
Artiodactyla		Brachyhyops	Mongolia	Eocene	37.2	33.9	35.55	1	-37
Artiodactyla		Indomeryx	China	Eocene	37.2	33.9	35.55	1	-37
Artiodactyla		Microbunodon	China	Eocene	37.2	33.9	35.55	1	-37
Perissodactyla		Grangeria	China	Eocene	37.2	33.9	35.55	1	-37
Perissodactyla		Grangeria	China	Eocene	37.2	33.9	35.55	1	-37
Perissodactyla		Juxia	China	Eocene	37.2	33.9	35.55	1	-37
Perissodactyla		Juxia	China	Eocene	37.2	33.9	35.55	1	-37
Perissodactyla	Amynodontidae	Amynodon	China	Oligocene	33.9	28.4	31.15	1	-34
Perissodactyla	Amynodontidae	Cadurcodon	Kazakhstan	Oligocene	33.9	28.4	31.15	1	-34
Perissodactyla	Amynodontidae	Cadurcodon	China	Oligocene	33.9	28.4	31.15	1	-34
Perissodactyla	Amynodontidae	Gigantamynodon	China	Oligocene	33.9	23.03	28.465	1	-34
Perissodactyla	Amynodontidae	Gigantamynodon	China	Oligocene	33.9	28.4	31.15	1	-34
Perissodactyla	Amynodontidae	Paracadurcodon	China	Oligocene	33.9	28.4	31.15	1	-34
Perissodactyla	Amynodontidae	Paracadurcodon	China	Oligocene	33.9	28.4	31.15	1	-34
Perissodactyla	Amynodontidae	Sianodon	China	Oligocene	33.9	28.4	31.15	1	-34
Artiodactyla	Anthracotheriidae	Anthracotherium	Pakistan	Oligocene	33.9	28.4	31.15	1	-34
Artiodactyla	Anthracotheriidae	Anthracotherium	Pakistan	Oligocene	33.9	28.4	31.15	1	-34
Artiodactyla	Anthracotheriidae	Anthracotherium	China	Oligocene	33.9	28.4	31.15	1	-34
Artiodactyla	Anthracotheriidae	Anthracotherium	Pakistan	Oligocene	33.9	28.4	31.15	1	-34
Artiodactyla	Anthracotheriidae	Brachyodus	China	Oligocene	33.9	28.4	31.15	1	-34
Artiodactyla	Anthracotheriidae	Parabrachyodus	China	Oligocene	33.9	28.4	31.15	1	-34
Artiodactyla	Bovidae	Hanhaicerus	China	Oligocene	33.9	28.4	31.15	1	-34
Perissodactyla	Brontotheriidae	Embolotherium	Mongolia	Oligocene	33.9	28.4	31.15	1	-34
Artiodactyla	Cervidae	Eumeryx	Mongolia	Oligocene	33.9	28.4	31.15	1	-34
Artiodactyla	Cervidae	Eumeryx	Mongolia	Oligocene	33.9	28.4	31.15	1	-34
Perissodactyla	Chalicotheriidae	Schizotherium	China	Oligocene	33.9	28.4	31.15	1	-34
Perissodactyla	Chalicotheriidae	Schizotherium	China	Oligocene	33.9	28.4	31.15	1	-34
Perissodactyla	Eggysodontidae	Allacerops	Mongolia	Oligocene	33.9	28.4	31.15	1	-34
Perissodactyla	Eggysodontidae	Allacerops	China	Oligocene	33.9	28.4	31.15	1	-34
Perissodactyla	Eggysodontidae	Allacerops	China	Oligocene	33.9	28.4	31.15	1	-34
Artiodactyla	Hypertragulidae	Praetragulus	Mongolia	Oligocene	33.9	28.4	31.15	1	-34
Perissodactyla	Hyracodontidae	Ardynia	China	Oligocene	33.9	28.4	31.15	1	-34
Perissodactyla	Hyracodontidae	Ardynia	China	Oligocene	33.9	28.4	31.15	1	-34
Perissodactyla	Hyracodontidae	Prohyracodon	Mongolia	Oligocene	33.9	28.4	31.15	1	-34
Perissodactyla	Indricotheriidae	Baluchitherium	Pakistan	Oligocene	33.9	23.03	28.465	1	-34
Perissodactyla	Indricotheriidae	Indricotherium	Mongolia	Oligocene	33.9	28.4	31.15	1	-34
Perissodactyla	Indricotheriidae	Paraceratherium	Pakistan	Oligocene	33.9	23.03	28.465	1	-34
Perissodactyla	Indricotheriidae	Paraceratherium	Kazakhstan	Oligocene	33.9	28.4	31.15	1	-34
Perissodactyla	Indricotheriidae	Paraceratherium	China	Oligocene	33.9	28.4	31.15	1	-34
Artiodactyla	Lophiomerycidae	Lophiomeryx	Mongolia	Oligocene	33.9	28.4	31.15	1	-34
Artiodactyla	Lophiomerycidae	Lophiomeryx	Pakistan	Oligocene	33.9	28.4	31.15	1	-34
Artiodactyla	Lophiomerycidae	Lophiomeryx	China	Oligocene	33.9	28.4	31.15	1	-34
Artiodactyla	Lophiomerycidae	Nalameryx	Pakistan	Oligocene	33.9	28.4	31.15	1	-34
Artiodactyla	Lophiomerycidae	Nalameryx	Pakistan	Oligocene	33.9	28.4	31.15	1	-34
Perissodactyla	Rhinocerotidae	Aceratherium	China	Oligocene	33.9	28.4	31.15	1	-34
Perissodactyla	Rhinocerotidae	Aprotodon	China	Oligocene	33.9	28.4	31.15	1	-34
Perissodactyla	Rhinocerotidae	Epiaceratherium	Pakistan	Oligocene	33.9	28.4	31.15	1	-34
Artiodactyla	Sanitheriidae	Sanitherium	Pakistan	Oligocene	33.9	28.4	31.15	1	-34
Artiodactyla	Suidae	Hyotherium	Pakistan	Oligocene	33.9	28.4	31.15	1	-34
Perissodactyla	Tapiridae	Colodon	Kazakhstan	Oligocene	33.9	15.97	24.935	1	-34
Perissodactyla	Tapiridae	Paracolodon	Mongolia	Oligocene	33.9	28.4	31.15	1	-34
Perissodactyla	Tapiridae	Protapirus	Kazakhstan	Oligocene	33.9	15.97	24.935	1	-34
Artiodactyla	Tayassuidae	Pecarichoerus	Pakistan	Oligocene	33.9	28.4	31.15	1	-34
Artiodactyla		Miomeryx	Mongolia	Oligocene	33.9	28.4	31.15	1	-34
Artiodactyla		Palaeohypsodontus	Mongolia	Oligocene	33.9	28.4	31.15	1	-34
Perissodactyla		Ergilia	Kazakhstan	Oligocene	33.9	15.97	24.935	1	-34
Perissodactyla	Amynodontidae	Cadurcotherium	Pakistan	Oligocene	28.4	23.03	25.715	1	-28
Artiodactyla	Anthracotheriidae	Anthracotherium	China	Oligocene	28.4	23.03	25.715	1	-28
Artiodactyla	Anthracotheriidae	Anthracotherium	China	Oligocene	28.4	23.03	25.715	1	-28
Artiodactyla	Anthracotheriidae	Anthracotherium	Kazakhstan	Oligocene	28.4	15.97	22.185	1	-28
Artiodactyla	Anthracotheriidae	Bugtitherium	Pakistan	Oligocene	28.4	23.03	25.715	1	-28
Artiodactyla	Anthracotheriidae	Elomeryx	Pakistan	Oligocene	28.4	23.03	25.715	1	-28
Artiodactyla	Anthracotheriidae	Hemimeryx	Kazakhstan	Oligocene	28.4	15.97	22.185	1	-28
Artiodactyla	Anthracotheriidae	Heothema	China	Oligocene	28.4	23.03	25.715	1	-28
Artiodactyla	Anthracotheriidae	Parabrachyodus	Pakistan	Oligocene	28.4	23.03	25.715	1	-28
Artiodactyla	Anthracotheriidae	Parabrachyodus	Pakistan	Oligocene	28.4	23.03	25.715	1	-28
Artiodactyla	Anthracotheriidae	Sivameryx	Pakistan	Oligocene	28.4	23.03	25.715	1	-28
Artiodactyla	Cervidae	Eumeryx	China	Oligocene	28.4	23.03	25.715	1	-28
Perissodactyla	Chalicotheriidae	Phyllotillon	Kazakhstan	Oligocene	28.4	15.97	22.185	1	-28
Perissodactyla	Chalicotheriidae	Schizotherium	Kazakhstan	Oligocene	28.4	23.03	25.715	1	-28
Perissodactyla	Chalicotheriidae	Schizotherium	Kazakhstan	Oligocene	28.4	23.03	25.715	1	-28
Perissodactyla	Eggysodontidae	Allacerops	Kazakhstan	Oligocene	28.4	23.03	25.715	1	-28
Perissodactyla	Eggysodontidae	Eggysodon	Kazakhstan	Oligocene	28.4	23.03	25.715	1	-28
Artiodactyla	Gelocidae	Gelocus	Pakistan	Oligocene	28.4	23.03	25.715	1	-28
Perissodactyla	Hyracodontidae	Ardynia	China	Oligocene	28.4	23.03	25.715	1	-28
Perissodactyla	Hyracodontidae	Ardynia	China	Oligocene	28.4	23.03	25.715	1	-28
Perissodactyla	Hyracodontidae	Tenisia	Kazakhstan	Oligocene	28.4	23.03	25.715	1	-28
Perissodactyla	Indricotheriidae	Dzungariotherium	China	Oligocene	28.4	23.03	25.715	1	-28
Perissodactyla	Indricotheriidae	Indricotherium	Kazakhstan	Oligocene	28.4	23.03	25.715	1	-28
Perissodactyla	Indricotheriidae	Indricotherium	Kazakhstan	Oligocene	28.4	23.03	25.715	1	-28
Perissodactyla	Indricotheriidae	Paraceratherium	Kazakhstan	Oligocene	28.4	23.03	25.715	1	-28
Perissodactyla	Indricotheriidae	Paraceratherium	Kazakhstan	Oligocene	28.4	23.03	25.715	1	-28
Perissodactyla	Indricotheriidae	Paraceratherium	China	Oligocene	28.4	23.03	25.715	1	-28
Perissodactyla	Indricotheriidae	Paraceratherium	China	Oligocene	28.4	23.03	25.715	1	-28
Artiodactyla	Lophiomerycidae	Lophiomeryx	Kazakhstan	Oligocene	28.4	23.03	25.715	1	-28
Artiodactyla	Moschidae	Micromeryx	Kazakhstan	Oligocene	28.4	23.03	25.715	1	-28
Artiodactyla	Palaeomerycidae	Amphitragulus	Kazakhstan	Oligocene	28.4	23.03	25.715	1	-28
Artiodactyla	Prodremotheridae	Prodremotherium	Kazakhstan	Oligocene	28.4	23.03	25.715	1	-28
Perissodactyla	Rhinocerotidae	Aceratherium	Kazakhstan	Oligocene	28.4	23.03	25.715	1	-28
Perissodactyla	Rhinocerotidae	Aprotodon	Kazakhstan	Oligocene	28.4	23.03	25.715	1	-28
Perissodactyla	Rhinocerotidae	Aprotodon	Pakistan	Oligocene	28.4	23.03	25.715	1	-28
Perissodactyla	Rhinocerotidae	Brachypotherium	Pakistan	Oligocene	28.4	23.03	25.715	1	-28
Perissodactyla	Rhinocerotidae	Brachypotherium	Pakistan	Oligocene	28.4	23.03	25.715	1	-28
Perissodactyla	Rhinocerotidae	Brachypotherium	Kazakhstan	Oligocene	28.4	15.97	22.185	1	-28
Perissodactyla	Rhinocerotidae	Dicerorhinus	Kazakhstan	Oligocene	28.4	15.97	22.185	1	-28
Perissodactyla	Rhinocerotidae	Epiaceratherium	Kazakhstan	Oligocene	28.4	23.03	25.715	1	-28
Perissodactyla	Rhinocerotidae	Gigantamynodon	Kazakhstan	Oligocene	28.4	23.03	25.715	1	-28
Perissodactyla	Rhinocerotidae	Mesaceratherium	Pakistan	Oligocene	28.4	23.03	25.715	1	-28
Perissodactyla	Rhinocerotidae	Pleuroceros	Pakistan	Oligocene	28.4	23.03	25.715	1	-28
Perissodactyla	Rhinocerotidae	Protaceratherium	Pakistan	Oligocene	28.4	23.03	25.715	1	-28
Artiodactyla	Sanitheriidae	Sanitherium	Pakistan	Oligocene	28.4	23.03	25.715	1	-28
Artiodactyla		Bugtimeryx	Pakistan	Oligocene	28.4	23.03	25.715	1	-28
Artiodactyla		Miomeryx	Kazakhstan	Oligocene	28.4	23.03	25.715	1	-28
Artiodactyla		Palaeohypsodontus	Pakistan	Oligocene	28.4	23.03	25.715	1	-28
Artiodactyla	Anthracotheriidae	Brachyodus	India	Miocene	23.03	5.332	14.181	1	-23
Artiodactyla	Anthracotheriidae	Hemimeryx	India	Miocene	23.03	15.97	19.5	1	-23
Artiodactyla	Bovidae	Sivoreas	Pakistan	Miocene	23.03	5.332	14.181	1	-23
Artiodactyla	Giraffidae	Progiraffa	Pakistan	Miocene	23.03	15.97	19.5	1	-23
Perissodactyla	Rhinocerotidae	Brachypotherium	Pakistan	Miocene	23.03	15.97	19.5	1	-23
Perissodactyla	Rhinocerotidae	Brachypotherium	China	Miocene	23.03	15.97	19.5	1	-23
Artiodactyla	Suidae	Dicoryphochoerus	India	Miocene	23.03	5.332	14.181	1	-23
Artiodactyla	Suidae	Libycochoerus	Pakistan	Miocene	23.03	15.97	19.5	1	-23
Artiodactyla	Suidae	Listriodon	Pakistan	Miocene	23.03	15.97	19.5	1	-23
Artiodactyla	Suidae	Tetraconodon	Myanmar	Miocene	23.03	5.332	14.181	1	-23
Artiodactyla	Tragulidae	Dorcabune	India	Miocene	23.03	5.332	14.181	1	-23
Artiodactyla	Tragulidae	Dorcatherium	Pakistan	Miocene	23.03	15.97	19.5	1	-23
Artiodactyla	Tragulidae	Dorcatherium	Pakistan	Miocene	23.03	15.97	19.5	1	-23
Artiodactyla	Tragulidae	Dorcatherium	Pakistan	Miocene	23.03	15.97	19.5	1	-23
Artiodactyla		Palaeochoerus	India	Miocene	23.03	15.97	19.5	1	-23
Perissodactyla	Rhinocerotidae	Aprotodon	Pakistan	Miocene	22.4	20	21.2	1	-22
Artiodactyla	Suidae	Megalochoerus	Pakistan	Miocene	22.4	20	21.2	1	-22
Artiodactyla	Tragulidae	Afrotragulus	Pakistan	Miocene	20.43	15.97	18.2	1	-20
Perissodactyla	Rhinocerotidae	Bugtirhinus	Pakistan	Miocene	20	16.9	18.45	1	-20
Perissodactyla	Rhinocerotidae	Dicerorhinus	Pakistan	Miocene	20	16.9	18.45	1	-20
Perissodactyla	Rhinocerotidae	Dicerorhinus	Pakistan	Miocene	20	16.9	18.45	1	-20
Perissodactyla	Rhinocerotidae	Plesiaceratherium	Pakistan	Miocene	20	16.9	18.45	1	-20
Perissodactyla	Rhinocerotidae	Protaceratherium	Pakistan	Miocene	20	16.9	18.45	1	-20
Artiodactyla	Suidae	Bunolistriodon	Pakistan	Miocene	20	16.9	18.45	1	-20
Perissodactyla	Rhinocerotidae	Hoploaceratherium	Pakistan	Miocene	16.9	15.97	16.435	1	-17
Artiodactyla	Anthracotheriidae	Anthracotherium	Pakistan	Miocene	15.97	13.65	14.81	1	-16
Artiodactyla	Anthracotheriidae	Brachyodus	Pakistan	Miocene	15.97	13.65	14.81	1	-16
Artiodactyla	Anthracotheriidae	Hemimeryx	Pakistan	Miocene	15.97	13.65	14.81	1	-16
Artiodactyla	Anthracotheriidae	Hemimeryx	Pakistan	Miocene	15.97	11.608	13.789	1	-16
Artiodactyla	Bovidae	Gazella	Pakistan	Miocene	15.97	11.608	13.789	1	-16
Artiodactyla	Bovidae	Helicoportax	Pakistan	Miocene	15.97	11.608	13.789	1	-16
Artiodactyla	Bovidae	Helicoportax	Pakistan	Miocene	15.97	11.608	13.789	1	-16
Artiodactyla	Bovidae	Oioceros	China	Miocene	15.97	5.332	10.651	1	-16
Artiodactyla	Bovidae	Oioceros	China	Miocene	15.97	5.332	10.651	1	-16
Artiodactyla	Bovidae	Oioceros	China	Miocene	15.97	11.608	13.789	1	-16
Artiodactyla	Bovidae	Pachyportax	Nepal	Miocene	15.97	11.608	13.789	1	-16
Artiodactyla	Bovidae	Sivaceros	Pakistan	Miocene	15.97	11.608	13.789	1	-16
Artiodactyla	Bovidae	Strepsiportax	Pakistan	Miocene	15.97	11.608	13.789	1	-16
Artiodactyla	Camelidae	Procamelus	Kazakhstan	Miocene	15.97	11.608	13.789	1	-16
Artiodactyla	Cervidae	Dicrocerus	China	Miocene	15.97	5.332	10.651	1	-16
Artiodactyla	Cervidae	Dicrocerus	China	Miocene	15.97	5.332	10.651	1	-16
Perissodactyla	Chalicotheriidae	Chalicotherium	China	Miocene	15.97	5.332	10.651	1	-16
Perissodactyla	Chalicotheriidae	Macrotherium	Pakistan	Miocene	15.97	11.608	13.789	1	-16
Perissodactyla	Equidae	Anchitherium	China	Miocene	15.97	5.332	10.651	1	-16
Perissodactyla	Equidae	Hipparion	Nepal	Miocene	15.97	11.608	13.789	1	-16
Perissodactyla	Equidae	Hipparion	Pakistan	Miocene	15.97	11.608	13.789	1	-16
Artiodactyla	Giraffidae	Giraffokeryx	Nepal	Miocene	15.97	11.608	13.789	1	-16
Artiodactyla	Giraffidae	Palaeotragus	China	Miocene	15.97	5.332	10.651	1	-16
Artiodactyla	Moschidae	Micromeryx	China	Miocene	15.97	5.332	10.651	1	-16
Artiodactyla	Palaeomerycidae	Lagomeryx	China	Miocene	15.97	5.332	10.651	1	-16
Perissodactyla	Rhinocerotidae	Aceratherium	Kazakhstan	Miocene	15.97	11.608	13.789	1	-16
Perissodactyla	Rhinocerotidae	Aceratherium	Pakistan	Miocene	15.97	11.608	13.789	1	-16
Perissodactyla	Rhinocerotidae	Brachypotherium	China	Miocene	15.97	11.608	13.789	1	-16
Perissodactyla	Rhinocerotidae	Chilotherium	Pakistan	Miocene	15.97	11.608	13.789	1	-16
Perissodactyla	Rhinocerotidae	Dicerorhinus	Pakistan	Miocene	15.97	11.608	13.789	1	-16
Perissodactyla	Rhinocerotidae	Rhinoceros	Pakistan	Miocene	15.97	11.608	13.789	1	-16
Artiodactyla	Suidae	Kubanochoerus	China	Miocene	15.97	5.332	10.651	1	-16
Artiodactyla	Suidae	Listriodon	China	Miocene	15.97	5.332	10.651	1	-16
Artiodactyla	Suidae	Listriodon	Pakistan	Miocene	15.97	13.65	14.81	1	-16
Artiodactyla	Suidae	Listriodon	Pakistan	Miocene	15.97	13.65	14.81	1	-16
Artiodactyla	Suidae	Propotamochoerus	Pakistan	Miocene	15.97	11.608	13.789	1	-16
Artiodactyla	Suidae	Tetraconodon	Pakistan	Miocene	15.97	13.65	14.81	1	-16
Artiodactyla	Tragulidae	Dorcabune	Pakistan	Miocene	15.97	13.65	14.81	1	-16
Artiodactyla	Tragulidae	Dorcabune	Nepal	Miocene	15.97	11.608	13.789	1	-16
Artiodactyla	Tragulidae	Dorcatherium	Pakistan	Miocene	15.97	11.608	13.789	1	-16
Artiodactyla	Tragulidae	Dorcatherium	Pakistan	Miocene	15.97	11.608	13.789	1	-16
Artiodactyla	Tragulidae	Dorcatherium	Pakistan	Miocene	15.97	11.608	13.789	1	-16
Artiodactyla		Microbunodon	Pakistan	Miocene	15.97	13.65	14.81	1	-16
Artiodactyla		Palaeochoerus	Pakistan	Miocene	15.97	11.608	13.789	1	-16
Artiodactyla	Bovidae	Kubanotragus	India	Miocene	13.65	11.1	12.375	1	-14
Artiodactyla	Bovidae	Protragocerus	India	Miocene	13.65	11.1	12.375	1	-14
Artiodactyla	Bovidae	Sivoreas	Pakistan	Miocene	13.65	11.608	12.629	1	-14
Perissodactyla	Chalicotheriidae	Chalicotherium	India	Miocene	13.65	11.1	12.375	1	-14
Artiodactyla	Giraffidae	Giraffa	India	Miocene	13.65	11.1	12.375	1	-14
Artiodactyla	Giraffidae	Progiraffa	India	Miocene	13.65	11.1	12.375	1	-14
Perissodactyla	Rhinocerotidae	Alicornops	China	Miocene	13.65	12.75	13.2	1	-14
Perissodactyla	Rhinocerotidae	Chilotherium	India	Miocene	13.65	11.1	12.375	1	-14
Perissodactyla	Rhinocerotidae	Gaindatherium	India	Miocene	13.65	11.1	12.375	1	-14
Artiodactyla	Suidae	Hippopotamodon	India	Miocene	13.65	11.1	12.375	1	-14
Artiodactyla	Suidae	Hyotherium	Pakistan	Miocene	13.65	11.608	12.629	1	-14
Artiodactyla	Suidae	Listriodon	India	Miocene	13.65	11.1	12.375	1	-14
Artiodactyla	Tragulidae	Dorcabune	India	Miocene	13.65	11.1	12.375	1	-14
Artiodactyla	Tragulidae	Dorcabune	India	Miocene	13.65	11.1	12.375	1	-14
Artiodactyla	Tragulidae	Dorcatherium	India	Miocene	13.65	11.1	12.375	1	-14
Artiodactyla	Tragulidae	Dorcatherium	India	Miocene	13.65	11.1	12.375	1	-14
Artiodactyla	Anthracotheriidae	Merycopotamus	Pakistan	Miocene	11.608	5.332	8.47	1	-12
Artiodactyla	Bovidae	Miotragocerus	Pakistan	Miocene	11.608	7.246	9.427	1	-12
Artiodactyla	Bovidae	Oioceros	China	Miocene	11.608	5.332	8.47	1	-12
Artiodactyla	Bovidae	Oioceros	China	Miocene	11.608	5.332	8.47	1	-12
Artiodactyla	Bovidae	Oioceros	China	Miocene	11.608	5.332	8.47	1	-12
Artiodactyla	Bovidae	Pachyportax	Pakistan	Miocene	11.608	5.332	8.47	1	-12
Artiodactyla	Bovidae	Pachyportax	Pakistan	Miocene	11.608	5.332	8.47	1	-12
Artiodactyla	Bovidae	Selenoportax	Pakistan	Miocene	11.608	5.332	8.47	1	-12
Artiodactyla	Bovidae	Selenoportax	Pakistan	Miocene	11.608	5.332	8.47	1	-12
Artiodactyla	Bovidae	Tragocerus	Pakistan	Miocene	11.608	5.332	8.47	1	-12
Artiodactyla	Bovidae	Tragocerus	Pakistan	Miocene	11.608	5.332	8.47	1	-12
Artiodactyla	Bovidae	Tragoportax	Pakistan	Miocene	11.608	5.332	8.47	1	-12
Artiodactyla	Bovidae	Tragoportax	Pakistan	Miocene	11.608	5.332	8.47	1	-12
Artiodactyla	Cervidae	Dicrocerus	China	Miocene	11.608	5.332	8.47	1	-12
Artiodactyla	Cervidae	Euprox	China	Miocene	11.608	5.332	8.47	1	-12
Perissodactyla	Chalicotheriidae	Ancylotherium	China	Miocene	11.608	5.332	8.47	1	-12
Perissodactyla	Chalicotheriidae	Macrotherium	China	Miocene	11.608	5.332	8.47	1	-12
Perissodactyla	Equidae	Hipparion	Pakistan	Miocene	11.608	5.332	8.47	1	-12
Perissodactyla	Equidae	Hipparion	Pakistan	Miocene	11.608	5.332	8.47	1	-12
Perissodactyla	Equidae	Hipparion	India	Miocene	11.608	5.332	8.47	1	-12
Perissodactyla	Equidae	Hipparion	Pakistan	Miocene	11.608	5.332	8.47	1	-12
Perissodactyla	Equidae	Hypohippus	China	Miocene	11.608	5.332	8.47	1	-12
Artiodactyla	Giraffidae	Giraffokeryx	Pakistan	Miocene	11.608	7.246	9.427	1	-12
Artiodactyla	Giraffidae	Honanotherium	China	Miocene	11.608	5.332	8.47	1	-12
Artiodactyla	Giraffidae	Hydaspitherium	Pakistan	Miocene	11.608	5.332	8.47	1	-12
Perissodactyla	Rhinocerotidae	Aceratherium	India	Miocene	11.608	5.332	8.47	1	-12
Perissodactyla	Rhinocerotidae	Chilotherium	Pakistan	Miocene	11.608	7.246	9.427	1	-12
Perissodactyla	Rhinocerotidae	Dicerorhinus	China	Miocene	11.608	5.332	8.47	1	-12
Perissodactyla	Rhinocerotidae	Plesiaceratherium	China	Miocene	11.608	5.332	8.47	1	-12
Perissodactyla	Rhinocerotidae	Rhinoceros	Pakistan	Miocene	11.608	5.332	8.47	1	-12
Perissodactyla	Rhinocerotidae	Rhinoceros	Pakistan	Miocene	11.608	5.332	8.47	1	-12
Perissodactyla	Rhinocerotidae	Sinotherium	China	Miocene	11.608	5.332	8.47	1	-12
Artiodactyla	Suidae	Bunolistriodon	China	Miocene	11.608	5.332	8.47	1	-12
Artiodactyla	Suidae	Conohyus	Pakistan	Miocene	11.608	5.332	8.47	1	-12
Artiodactyla	Suidae	Hippohyus	Pakistan	Miocene	11.608	5.332	8.47	1	-12
Artiodactyla	Suidae	Hippopotamodon	Pakistan	Miocene	11.608	5.332	8.47	1	-12
Artiodactyla	Suidae	Hippopotamodon	Pakistan	Miocene	11.608	5.332	8.47	1	-12
Artiodactyla	Suidae	Hippopotamodon	India	Miocene	11.608	5.332	8.47	1	-12
Artiodactyla	Suidae	Listriodon	Pakistan	Miocene	11.608	7.246	9.427	1	-12
Artiodactyla	Suidae	Lophochoerus	Pakistan	Miocene	11.608	5.332	8.47	1	-12
Artiodactyla	Suidae	Lophochoerus	Pakistan	Miocene	11.608	5.332	8.47	1	-12
Artiodactyla	Suidae	Sus	Pakistan	Miocene	11.608	5.332	8.47	1	-12
Artiodactyla	Suidae	Sus	Pakistan	Miocene	11.608	5.332	8.47	1	-12
Artiodactyla	Tragulidae	Dorcatherium	Pakistan	Miocene	11.608	7.246	9.427	1	-12
Artiodactyla		Palaeochoerus	Pakistan	Miocene	11.608	7.246	9.427	1	-12
Artiodactyla	Bovidae	Dorcadoryx	China	Miocene	9.7	7.75	8.725	1	-10
Artiodactyla	Bovidae	Gazella	China	Miocene	9.7	7.75	8.725	1	-10
Artiodactyla	Bovidae	Lantiantragus	China	Miocene	9.7	7.75	8.725	1	-10
Artiodactyla	Bovidae	Protoryx	China	Miocene	9.7	7.75	8.725	1	-10
Artiodactyla	Bovidae	Shaanxispira	China	Miocene	9.7	7.75	8.725	1	-10
Artiodactyla	Bovidae	Shaanxispira	China	Miocene	9.7	7.75	8.725	1	-10
Artiodactyla	Bovidae	Shaanxispira	China	Miocene	9.7	7.75	8.725	1	-10
Artiodactyla	Cervidae	Metacervulus	China	Miocene	9.7	7.75	8.725	1	-10
Perissodactyla	Equidae	Hipparion	China	Miocene	9.7	7.75	8.725	1	-10
Perissodactyla	Equidae	Hipparion	Pakistan	Miocene	9.7	4.9	7.3	1	-10
Perissodactyla	Equidae	Hipparion	China	Miocene	9.7	7.75	8.725	1	-10
Perissodactyla	Equidae	Hipparion	China	Miocene	9.7	7.75	8.725	1	-10
Perissodactyla	Equidae	Hipparion	China	Miocene	9.7	7.75	8.725	1	-10
Artiodactyla	Giraffidae	Bramatherium	Pakistan	Miocene	9.7	4.9	7.3	1	-10
Artiodactyla	Giraffidae	Palaeotragus	China	Miocene	9.7	7.75	8.725	1	-10
Artiodactyla	Giraffidae	Palaeotragus	China	Miocene	9.7	7.75	8.725	1	-10
Perissodactyla	Rhinocerotidae	Acerorhinus	China	Miocene	9.7	7.75	8.725	1	-10
Perissodactyla	Rhinocerotidae	Brachypotherium	China	Miocene	9.7	7.75	8.725	1	-10
Perissodactyla	Rhinocerotidae	Chilotherium	China	Miocene	9.7	7.75	8.725	1	-10
Perissodactyla	Rhinocerotidae	Chilotherium	China	Miocene	9.7	7.75	8.725	1	-10
Perissodactyla	Rhinocerotidae	Stephanorhinus	China	Miocene	9.7	7.75	8.725	1	-10
Artiodactyla	Bovidae	Antilospira	China	Miocene	8.7	5.332	7.016	1	-9
Artiodactyla	Bovidae	Miotragocerus	Afghanistan	Miocene	8.7	5.332	7.016	1	-9
Artiodactyla	Bovidae	Selenoportax	China	Miocene	8.7	5.332	7.016	1	-9
Artiodactyla	Cervidae	Dicrocerus	China	Miocene	8.7	5.332	7.016	1	-9
Artiodactyla	Cervidae	Metacervulus	China	Miocene	8.7	5.332	7.016	1	-9
Artiodactyla	Cervidae	Muntiacus	China	Miocene	8.7	5.332	7.016	1	-9
Artiodactyla	Cervidae	Muntiacus	China	Miocene	8.7	5.332	7.016	1	-9
Perissodactyla	Chalicotheriidae	Ancylotherium	Afghanistan	Miocene	8.7	5.332	7.016	1	-9
Perissodactyla	Chalicotheriidae	Macrotherium	China	Miocene	8.7	5.332	7.016	1	-9
Perissodactyla	Equidae	Hipparion	Afghanistan	Miocene	8.7	5.332	7.016	1	-9
Artiodactyla	Giraffidae	Palaeotragus	Afghanistan	Miocene	8.7	5.332	7.016	1	-9
Artiodactyla	Moschidae	Moschus	China	Miocene	8.7	5.332	7.016	1	-9
Artiodactyla	Palaeomerycidae	Palaeomeryx	China	Miocene	8.7	5.332	7.016	1	-9
Perissodactyla	Rhinocerotidae	Aceratherium	China	Miocene	8.7	5.332	7.016	1	-9
Perissodactyla	Rhinocerotidae	Chilotherium	China	Miocene	8.7	5.332	7.016	1	-9
Perissodactyla	Rhinocerotidae	Dicerorhinus	Afghanistan	Miocene	8.7	5.332	7.016	1	-9
Artiodactyla	Suidae	Hyotherium	China	Miocene	8.7	5.332	7.016	1	-9
Artiodactyla	Suidae	Lophochoerus	China	Miocene	8.7	5.332	7.016	1	-9
Artiodactyla	Suidae	Microstonyx	Afghanistan	Miocene	8.7	5.332	7.016	1	-9
Artiodactyla	Suidae	Potamochoerus	China	Miocene	8.7	5.332	7.016	1	-9
Artiodactyla	Suidae	Potamochoerus	China	Miocene	8.7	5.332	7.016	1	-9
Perissodactyla	Tapiridae	Tapirus	China	Miocene	8.7	5.332	7.016	1	-9
Artiodactyla	Tragulidae	Dorcabune	China	Miocene	8.7	5.332	7.016	1	-9
Artiodactyla	Tragulidae	Dorcabune	China	Miocene	8.7	5.332	7.016	1	-9
Artiodactyla	Tragulidae	Dorcatherium	China	Miocene	8.7	5.332	7.016	1	-9
Artiodactyla	Bovidae	Gazella	China	Miocene	7.75	4.9	6.325	1	-8
Artiodactyla	Bovidae	Tragoreas	China	Miocene	7.75	4.9	6.325	1	-8
Artiodactyla	Cervidae	Cervavitus	China	Miocene	7.75	4.9	6.325	1	-8
Artiodactyla	Cervidae	Cervavitus	China	Miocene	7.75	4.9	6.325	1	-8
Artiodactyla	Cervidae	Procapreolus	China	Miocene	7.75	4.9	6.325	1	-8
Perissodactyla	Equidae	Hipparion	China	Miocene	7.75	4.9	6.325	1	-8
Perissodactyla	Equidae	Hipparion	China	Miocene	7.75	4.9	6.325	1	-8
Perissodactyla	Rhinocerotidae	Chilotherium	China	Miocene	7.75	4.9	6.325	1	-8
Artiodactyla	Suidae	Microstonyx	China	Miocene	7.75	4.9	6.325	1	-8
Artiodactyla	Bovidae	Sinotragus	China	Miocene	7.246	4.2	5.723	1	-7
Perissodactyla	Equidae	Hipparion	China	Miocene	7.246	4.2	5.723	1	-7
Artiodactyla	Giraffidae	Palaeotragus	China	Miocene	7.246	4.2	5.723	1	-7
Artiodactyla	Bovidae	Antilope	India	Pliocene	5.332	3.6	4.466	1	-5
Artiodactyla	Bovidae	Gazella	China	Pliocene	5.332	3.6	4.466	1	-5
Artiodactyla	Bovidae	Pachyportax	India	Pliocene	5.332	3.6	4.466	1	-5
Artiodactyla	Bovidae	Pseudois	China	Pliocene	5.332	2.588	3.96	1	-5
Artiodactyla	Bovidae	Qurliqnoria	China	Pliocene	5.332	2.588	3.96	1	-5
Artiodactyla	Bovidae	Ruticeros	India	Pliocene	5.332	3.6	4.466	1	-5
Artiodactyla	Bovidae	Tragocerus	India	Pliocene	5.332	3.6	4.466	1	-5
Artiodactyla	Bovidae	Tragoportax	India	Pliocene	5.332	3.6	4.466	1	-5
Artiodactyla	Camelidae	Camelus	Kazakhstan	Pliocene	5.332	3.6	4.466	1	-5
Artiodactyla	Camelidae	Paracamelus	Kazakhstan	Pliocene	5.332	3.6	4.466	1	-5
Artiodactyla	Cervidae	Cervavitus	China	Pliocene	5.332	2.588	3.96	1	-5
Artiodactyla	Cervidae	Cervus	Turkmenistan	Pliocene	5.332	2.588	3.96	1	-5
Artiodactyla	Cervidae	Muntiacus	China	Pliocene	5.332	2.588	3.96	1	-5
Perissodactyla	Chalicotheriidae	Nestoritherium	Myanmar	Pliocene	5.332	0.012	2.672	1	-5
Perissodactyla	Equidae	Equus	India	Pliocene	5.332	0.012	2.672	1	-5
Perissodactyla	Equidae	Hipparion	China	Pliocene	5.332	2.588	3.96	1	-5
Perissodactyla	Equidae	Hipparion	China	Pliocene	5.332	2.588	3.96	1	-5
Perissodactyla	Equidae	Sinohippus	China	Pliocene	5.332	2.588	3.96	1	-5
Perissodactyla	Rhinocerotidae	Aceratherium	India	Pliocene	5.332	3.6	4.466	1	-5
Artiodactyla	Suidae	Chleuastochoerus	China	Pliocene	5.332	2.588	3.96	1	-5
Artiodactyla	Tragulidae	Dorcabune	Myanmar	Pliocene	5.332	0.012	2.672	1	-5
Perissodactyla	Equidae	Hipparion	China	Pliocene	4.2	3.2	3.7	1	-4
Perissodactyla	Rhinocerotidae	Coelodonta	China	Pliocene	4.2	3.2	3.7	1	-4
Perissodactyla	Rhinocerotidae	Shansirhinus	China	Pliocene	4.2	3.2	3.7	1	-4
Artiodactyla	Bovidae	Bison	India	Pliocene	3.6	2.588	3.094	1	-4
Artiodactyla	Bovidae	Bos	India	Pliocene	3.6	2.588	3.094	1	-4
Artiodactyla	Bovidae	Bubalus	India	Pliocene	3.6	2.588	3.094	1	-4
Artiodactyla	Bovidae	Gazella	China	Pliocene	3.6	2.588	3.094	1	-4
Artiodactyla	Bovidae	Hemibos	India	Pliocene	3.6	2.588	3.094	1	-4
Artiodactyla	Bovidae	Leptobos	India	Pliocene	3.6	2.588	3.094	1	-4
Artiodactyla	Bovidae	Proamphibos	India	Pliocene	3.6	2.588	3.094	1	-4
Artiodactyla	Bovidae	Sinoryx	China	Pliocene	3.6	2.588	3.094	1	-4
Perissodactyla	Equidae	Hipparion	China	Pliocene	3.6	2.588	3.094	1	-4
Perissodactyla	Rhinocerotidae	Rhinoceros	India	Pliocene	3.6	2.588	3.094	1	-4
Artiodactyla	Bovidae	Bibos	China	Pleistocene	2.588	0.781	1.6845	1	-3
Artiodactyla	Bovidae	Bubalus	China	Pleistocene	2.588	0.781	1.6845	1	-3
Artiodactyla	Bovidae	Gazella	Mongolia	Pleistocene	2.588	0.781	1.6845	1	-3
Artiodactyla	Bovidae	Gazella	China	Pleistocene	2.588	0.781	1.6845	1	-3
Artiodactyla	Bovidae	Leptobos	China	Pleistocene	2.588	0.781	1.6845	1	-3
Artiodactyla	Cervidae	Axis	China	Pleistocene	2.588	0.012	1.3	1	-3
Artiodactyla	Cervidae	Axis	China	Pleistocene	2.588	0.012	1.3	1	-3
Artiodactyla	Cervidae	Capreolus	China	Pleistocene	2.588	0.012	1.3	1	-3
Artiodactyla	Cervidae	Cervoceros	China	Pleistocene	2.588	0.012	1.3	1	-3
Artiodactyla	Cervidae	Cervus	China	Pleistocene	2.588	0.012	1.3	1	-3
Artiodactyla	Cervidae	Cervus	China	Pleistocene	2.588	0.012	1.3	1	-3
Artiodactyla	Cervidae	Cervus	China	Pleistocene	2.588	0.012	1.3	1	-3
Artiodactyla	Cervidae	Cervus	China	Pleistocene	2.588	0.781	1.6845	1	-3
Artiodactyla	Cervidae	Cervus	China	Pleistocene	2.588	0.781	1.6845	1	-3
Artiodactyla	Cervidae	Hydropotes	China	Pleistocene	2.588	0.012	1.3	1	-3
Artiodactyla	Cervidae	Metacervulus	China	Pleistocene	2.588	0.012	1.3	1	-3
Artiodactyla	Cervidae	Metacervulus	China	Pleistocene	2.588	0.781	1.6845	1	-3
Artiodactyla	Cervidae	Muntiacus	China	Pleistocene	2.588	0.781	1.6845	1	-3
Artiodactyla	Cervidae	Procapreolus	China	Pleistocene	2.588	0.012	1.3	1	-3
Artiodactyla	Cervidae	Pseudaxis	China	Pleistocene	2.588	0.012	1.3	1	-3
Perissodactyla	Chalicotheriidae	Nestoritherium	China	Pleistocene	2.588	0.781	1.6845	1	-3
Perissodactyla	Equidae	Equus	Mongolia	Pleistocene	2.588	0.781	1.6845	1	-3
Perissodactyla	Equidae	Equus	India	Pleistocene	2.588	0.012	1.3	1	-3
Perissodactyla	Equidae	Equus	China	Pleistocene	2.588	0.781	1.6845	1	-3
Perissodactyla	Equidae	Equus	Mongolia	Pleistocene	2.588	0.781	1.6845	1	-3
Perissodactyla	Equidae	Equus	Mongolia	Pleistocene	2.588	0.781	1.6845	1	-3
Perissodactyla	Equidae	Equus	China	Pleistocene	2.588	0.781	1.6845	1	-3
Artiodactyla	Giraffidae	Indratherium	Pakistan	Pleistocene	2.588	0.781	1.6845	1	-3
Artiodactyla	Hippopotamidae	Hexaprotodon	Myanmar	Pleistocene	2.588	0.781	1.6845	1	-3
Artiodactyla	Hippopotamidae	Hexaprotodon	Myanmar	Pleistocene	2.588	0.781	1.6845	1	-3
Artiodactyla	Moschidae	Moschus	China	Pleistocene	2.588	0.012	1.3	1	-3
Artiodactyla	Moschidae	Moschus	China	Pleistocene	2.588	0.781	1.6845	1	-3
Perissodactyla	Rhinocerotidae	Coelodonta	Mongolia	Pleistocene	2.588	0.781	1.6845	1	-3
Perissodactyla	Rhinocerotidae	Dicerorhinus	China	Pleistocene	2.588	0.012	1.3	1	-3
Perissodactyla	Rhinocerotidae	Elasmotherium	China	Pleistocene	2.588	0.012	1.3	1	-3
Perissodactyla	Rhinocerotidae	Elasmotherium	China	Pleistocene	2.588	0.126	1.357	1	-3
Perissodactyla	Rhinocerotidae	Rhinoceros	China	Pleistocene	2.588	0.781	1.6845	1	-3
Artiodactyla	Suidae	Sus	China	Pleistocene	2.588	0.012	1.3	1	-3
Artiodactyla	Suidae	Sus	China	Pleistocene	2.588	0.781	1.6845	1	-3
Artiodactyla	Suidae	Sus	China	Pleistocene	2.588	0.781	1.6845	1	-3
Artiodactyla	Suidae	Sus	China	Pleistocene	2.588	0.781	1.6845	1	-3
Perissodactyla	Tapiridae	Tapirus	China	Pleistocene	2.588	0.781	1.6845	1	-3
Perissodactyla	Tapiridae	Tapirus	China	Pleistocene	2.588	0.781	1.6845	1	-3
Perissodactyla	Tapiridae	Tapirus	China	Pleistocene	2.588	0.012	1.3	1	-3
Artiodactyla	Bovidae	Bos	India	Pleistocene	0.781	0.126	0.4535	1	-1
Artiodactyla	Bovidae	Bubalus	China	Pleistocene	0.781	0.012	0.3965	1	-1
Artiodactyla	Bovidae	Bubalus	China	Pleistocene	0.781	0.126	0.4535	1	-1
Artiodactyla	Bovidae	Capricornis	China	Pleistocene	0.781	0.126	0.4535	1	-1
Artiodactyla	Bovidae	Capricornis	China	Pleistocene	0.781	0.126	0.4535	1	-1
Artiodactyla	Bovidae	Megalovis	China	Pleistocene	0.781	0.012	0.3965	1	-1
Artiodactyla	Cervidae	Cervus	China	Pleistocene	0.781	0.126	0.4535	1	-1
Artiodactyla	Cervidae	Hydropotes	China	Pleistocene	0.781	0.126	0.4535	1	-1
Artiodactyla	Cervidae	Megaloceros	China	Pleistocene	0.781	0.126	0.4535	1	-1
Artiodactyla	Cervidae	Muntiacus	China	Pleistocene	0.781	0.012	0.3965	1	-1
Artiodactyla	Cervidae	Muntiacus	China	Pleistocene	0.781	0.126	0.4535	1	-1
Artiodactyla	Hippopotamidae	Hippopotamus	India	Pleistocene	0.781	0.126	0.4535	1	-1
Artiodactyla	Suidae	Sus	China	Pleistocene	0.781	0.126	0.4535	1	-1
Artiodactyla	Bovidae	Antilope	India	Pleistocene	0.126	0	0.063	1	0
Artiodactyla	Bovidae	Bos	Uzbekistan	Pleistocene	0.126	0.012	0.069	1	0
Artiodactyla	Bovidae	Boselaphus	India	Pleistocene	0.126	0	0.063	1	0
Artiodactyla	Bovidae	Bubalus	India	Pleistocene	0.126	0	0.063	1	0
Artiodactyla	Bovidae	Bubalus	China	Pleistocene	0.126	0.012	0.069	1	0
Artiodactyla	Bovidae	Budorcas	China	Pleistocene	0.126	0.012	0.069	1	0
Artiodactyla	Bovidae	Gazella	India	Pleistocene	0.126	0	0.063	1	0
Artiodactyla	Bovidae	Leptobos	China	Pleistocene	0.126	0.012	0.069	1	0
Artiodactyla	Bovidae	Naemorhaedus	China	Pleistocene	0.126	0.012	0.069	1	0
Artiodactyla	Bovidae	Ovis	China	Pleistocene	0.126	0.012	0.069	1	0
Artiodactyla	Cervidae	Alces	China	Pleistocene	0.126	0.012	0.069	1	0
Artiodactyla	Cervidae	Alces	China	Pleistocene	0.126	0.012	0.069	1	0
Artiodactyla	Cervidae	Cervus	India	Pleistocene	0.126	0	0.063	1	0
Artiodactyla	Cervidae	Cervus	China	Pleistocene	0.126	0.012	0.069	1	0
Artiodactyla	Cervidae	Elaphodus	China	Pleistocene	0.126	0.012	0.069	1	0
Artiodactyla	Cervidae	Hydropotes	China	Pleistocene	0.126	0.012	0.069	1	0
Artiodactyla	Cervidae	Muntiacus	China	Pleistocene	0.126	0.012	0.069	1	0
Perissodactyla	Equidae	Equus	China	Pleistocene	0.126	0.012	0.069	1	0
Perissodactyla	Equidae	Equus	Uzbekistan	Pleistocene	0.126	0.012	0.069	1	0
Artiodactyla	Suidae	Sus	India	Pleistocene	0.126	0	0.063	1	0
