# Supplementary material for: Rapid Eocene diversification of spiny plants in subtropical woodlands of central Tibet
Source: Nat Commun. 2022 Jul 1;13:3787. doi: 10.1038/s41467-022-31512-z (PMC9249787; doi:10.1038/s41467-022-31512-z)
Supplement: Supplementary file 7 — Source Data [file 41467_2022_31512_MOESM7_ESM.xlsx]

## Sheet: Source data 1
Raw data of spiny plants cumulative curve
Estimated_age	cumulative_spine_reconstruction	cumulative_Nospine_reconstruction
60.5175	0.63	141.37
60.1842	0.63	142.37
59.8273	0.63	143.37
59.1024	0.63	144.37
58.8049	0.63	145.37
58.5567	0.63	146.37
58.4648	0.63	147.37
58.194	0.63	148.37
57.915	0.63	149.37
57.7866	0.63	150.37
57.7693	0.63	151.37
57.5823	0.63	152.37
57.1241	0.63	153.37
57.076	0.63	154.37
56.9714	0.63	155.37
56.8537	0.63	156.37
56.4998	0.63	157.37
56.4399	1.24	157.76
56.2405	1.24	158.76
55.8775	1.24	159.76
55.4526	1.24	160.76
54.7967	1.24	161.76
54.6831	1.24	162.76
54.4381	1.24	163.76
54.0398	1.24	164.76
53.7944	1.24	165.76
53.7453	1.24	166.76
53.6508	1.24	167.76
53.5825	1.24	168.76
53.4628	1.24	169.76
53.3657	1.24	170.76
53.0735	1.24	171.76
52.8826	1.24	172.76
52.4963	1.24	173.76
52.285	1.24	174.76
52.2765	1.24	175.76
51.8011	1.24	176.76
51.6901	1.24	177.76
51.6097	1.24	178.76
51.5487	1.24	179.76
51.3927	1.24	180.76
51.1242	1.24	181.76
50.8591	1.24	182.76
50.8467	1.24	183.76
50.4084	1.24	184.76
50.3314	1.24	185.76
50.2329	1.24	186.76
50.0945	1.24	187.76
50.0005	1.24	188.76
49.9939	1.24	189.76
49.8976	1.24	190.76
49.5594	1.24	191.76
49.423	1.24	192.76
49.3735	1.24	193.76
49.1673	1.24	194.76
49.0639	1.65	195.35
48.885	1.65	196.35
48.3415	1.65	197.35
48.2869	1.65	198.35
48.1962	1.65	199.35
48.0005	1.65	200.35
47.9875	1.65	201.35
47.7437	1.65	202.35
47.7425	1.65	203.35
47.714	1.65	204.35
47.6468	1.65	205.35
47.3492	1.65	206.35
46.9923	1.65	207.35
46.9302	1.65	208.35
46.7579	1.65	209.35
46.7552	1.65	210.35
46.7314	1.65	211.35
46.6653	1.65	212.35
46.0973	1.65	213.35
46.0534	1.65	214.35
45.695	1.65	215.35
45.6253	1.65	216.35
45.6051	1.65	217.35
45.3851	1.65	218.35
45.3583	1.65	219.35
45.211	1.65	220.35
45.0787	1.65	221.35
44.9072	1.65	222.35
44.8288	1.65	223.35
44.5694	1.65	224.35
44.1746	1.65	225.35
44.0762	1.65	226.35
43.9197	1.65	227.35
43.8733	1.65	228.35
43.8108	1.65	229.35
43.5038	1.65	230.35
43.4522	1.65	231.35
43.4424	1.65	232.35
43.187	1.65	233.35
43.0873	1.65	234.35
43.0598	1.65	235.35
42.6159	1.65	236.35
42.1459	1.65	237.35
42.1124	1.65	238.35
42.1007	1.65	239.35
42.0162	1.65	240.35
41.7356	1.65	241.35
41.6191	1.65	242.35
41.3946	1.65	243.35
41.3482	1.65	244.35
41.3022	1.65	245.35
41.0622	1.65	246.35
40.9676	1.65	247.35
40.8712	1.65	248.35
40.41	1.65	249.35
40.4083	1.65	250.35
40.3777	1.65	251.35
40.0154	1.65	252.35
39.9145	1.65	253.35
39.75	1.65	254.35
39.3637	1.65	255.35
39.1296	1.65	256.35
39.1132	1.65	257.35
38.9556	1.65	258.35
38.8874	1.65	259.35
38.602	1.65	260.35
38.3381	1.65	261.35
38.3223	1.65	262.35
38.2898	1.65	263.35
38.2225	1.65	264.35
38.1329	1.65	265.35
38.1072	1.65	266.35
38.0304	1.65	267.35
37.7618	1.65	268.35
37.7515	1.65	269.35
37.3953	1.65	270.35
37.0532	1.65	271.35
36.8279	1.65	272.35
36.7928	1.65	273.35
36.6381	2.63	273.37
36.5788	2.63	274.37
36.4996	2.63	275.37
36.3588	2.63	276.37
36.1619	2.63	277.37
36.1522	2.63	278.37
36.0565	2.63	279.37
35.817	2.63	280.37
35.7063	2.63	281.37
35.6292	2.63	282.37
35.5696	2.63	283.37
35.2593	2.63	284.37
35.0921	2.63	285.37
34.9544	2.63	286.37
34.9405	2.63	287.37
34.9279	2.63	288.37
34.7058	2.63	289.37
34.4181	2.63	290.37
34.3419	2.63	291.37
34.309	2.63	292.37
34.2517	2.63	293.37
33.816	2.63	294.37
33.7061	2.63	295.37
33.6402	2.63	296.37
33.3349	2.63	297.37
33.2662	2.63	298.37
33.2175	2.63	299.37
33.2159	3.54	299.46
33.1855	3.54	300.46
32.9527	3.54	301.46
32.9268	3.54	302.46
32.9099	3.54	303.46
32.8914	3.54	304.46
32.7366	3.54	305.46
32.5978	3.54	306.46
32.2302	3.54	307.46
32.2151	3.54	308.46
32.0363	3.54	309.46
32.0267	3.54	310.46
31.9756	3.54	311.46
31.329	3.54	312.46
31.2853	3.54	313.46
31.0119	3.54	314.46
30.9133	3.54	315.46
30.8404	3.54	316.46
30.7768	3.54	317.46
30.7076	3.54	318.46
30.6533	3.54	319.46
30.5042	3.54	320.46
30.471	3.54	321.46
30.3684	3.54	322.46
30.3522	3.54	323.46
30.2425	3.54	324.46
29.9495	3.54	325.46
29.9392	3.54	326.46
29.762	3.54	327.46
29.7611	3.54	328.46
29.7015	3.54	329.46
29.7009	3.54	330.46
29.3704	3.54	331.46
29.3104	3.54	332.46
29.3011	3.54	333.46
29.2998	3.54	334.46
28.8287	4.42	334.58
28.8216	4.42	335.58
28.8044	4.42	336.58
28.7308	4.42	337.58
28.7083	4.42	338.58
28.6674	4.42	339.58
28.659	4.42	340.58
28.5711	4.42	341.58
28.4461	4.42	342.58
28.4433	4.42	343.58
28.0187	4.42	344.58
27.8945	4.42	345.58
27.7824	4.42	346.58
27.6334	4.42	347.58
27.5203	4.42	348.58
27.5023	4.42	349.58
27.4839	4.42	350.58
27.4815	4.42	351.58
27.4765	4.42	352.58
27.4571	4.42	353.58
27.4513	4.42	354.58
27.2796	4.42	355.58
27.1983	4.42	356.58
27.1335	4.42	357.58
27.0794	4.42	358.58
26.9559	4.42	359.58
26.842	4.42	360.58
26.8384	4.42	361.58
26.832	4.42	362.58
26.7862	4.42	363.58
26.479	4.42	364.58
26.4555	4.42	365.58
26.4338	4.42	366.58
26.4136	4.86	367.14
26.3293	5.84	367.16
26.2332	5.84	368.16
26.2262	5.84	369.16
26.1623	5.84	370.16
26.1433	5.84	371.16
26.0619	5.84	372.16
26.006	5.84	373.16
25.9509	5.84	374.16
25.8529	5.84	375.16
25.7718	5.84	376.16
25.7162	5.84	377.16
25.6452	5.84	378.16
25.577	5.84	379.16
25.4733	5.84	380.16
25.4634	5.84	381.16
25.3497	5.84	382.16
25.3495	5.84	383.16
25.2761	5.84	384.16
25.0829	5.84	385.16
24.8442	5.84	386.16
24.6635	6.84	386.16
24.499	6.84	387.16
24.3105	6.84	388.16
24.0998	6.84	389.16
24.0678	7.84	389.16
23.7672	8.83	389.17
23.765	8.83	390.17
23.6338	8.83	391.17
23.5846	8.83	392.17
23.5355	8.83	393.17
23.5234	8.83	394.17
23.409	8.83	395.17
23.3437	8.83	396.17
23.2867	8.83	397.17
23.2206	8.83	398.17
23.2159	8.83	399.17
23.2157	8.83	400.17
23.2139	8.83	401.17
23.2025	8.83	402.17
23.1036	8.83	403.17
23.0471	8.83	404.17
23.0082	8.83	405.17
22.9743	8.83	406.17
22.9427	8.83	407.17
22.9347	8.83	408.17
22.8862	8.83	409.17
22.879	8.83	410.17
22.751	8.83	411.17
22.748	8.83	412.17
22.7451	8.83	413.17
22.7194	9.78	413.22
22.6937	9.78	414.22
22.6304	9.78	415.22
22.6242	9.78	416.22
22.5209	9.78	417.22
22.507	9.78	418.22
22.4867	9.78	419.22
22.3661	9.78	420.22
22.2807	9.78	421.22
22.2575	9.78	422.22
22.2542	10.78	422.22
22.2542	10.78	423.22
22.1932	11.75	423.25
22.0003	11.75	424.25
21.8972	11.75	425.25
21.6934	11.75	426.25
21.5559	11.75	427.25
21.4309	11.75	428.25
21.4	12.72	428.28
21.367	12.72	429.28
21.3431	12.72	430.28
21.2758	12.72	431.28
21.1156	12.72	432.28
21.1064	12.72	433.28
21.1057	12.72	434.28
21.0549	12.72	435.28
21.0198	12.72	436.28
20.955	12.72	437.28
20.9239	12.72	438.28
20.9222	12.72	439.28
20.9068	12.72	440.28
20.8748	12.72	441.28
20.7983	12.72	442.28
20.7774	12.72	443.28
20.6889	12.72	444.28
20.6156	12.72	445.28
20.5561	12.72	446.28
20.55	12.72	447.28
20.48	12.72	448.28
20.4153	12.72	449.28
20.4064	12.72	450.28
20.4043	12.72	451.28
20.3337	12.72	452.28
20.3233	12.72	453.28
20.319	12.72	454.28
20.2684	12.72	455.28
20.238	12.72	456.28
20.1863	12.72	457.28
20.1849	12.72	458.28
20.1608	12.72	459.28
20.0794	12.72	460.28
20.0354	13.72	460.28
19.9964	13.72	461.28
19.9632	13.72	462.28
19.8374	13.72	463.28
19.8029	14.72	463.28
19.7791	14.72	464.28
19.7435	14.72	465.28
19.7293	14.72	466.28
19.7077	14.72	467.28
19.6685	14.72	468.28
19.6471	14.72	469.28
19.478	14.72	470.28
19.4583	14.72	471.28
19.4375	14.72	472.28
19.3733	14.72	473.28
19.3137	14.72	474.28
19.233	14.72	475.28
19.2011	14.72	476.28
19.1121	14.72	477.28
19.0895	14.72	478.28
19.0619	14.72	479.28
19.055	14.72	480.28
19.0133	14.72	481.28
19.0026	14.72	482.28
18.9371	14.72	483.28
18.8844	14.72	484.28
18.8629	14.72	485.28
18.8248	14.72	486.28
18.6344	14.72	487.28
18.6219	14.72	488.28
18.5423	14.72	489.28
18.5327	15.72	489.28
18.4784	15.72	490.28
18.4504	15.72	491.28
18.3878	15.72	492.28
18.3576	15.72	493.28
18.3543	15.72	494.28
18.3537	15.72	495.28
18.2862	15.72	496.28
18.2116	15.72	497.28
18.177	15.72	498.28
18.1075	15.72	499.28
18.0827	15.72	500.28
18.0259	16.72	500.28
18.0222	16.72	501.28
17.9853	16.72	502.28
17.7631	16.72	503.28
17.6966	17.72	503.28
17.6733	17.72	504.28
17.6367	17.72	505.28
17.6122	18.72	505.28
17.5011	18.72	506.28
17.4473	18.72	507.28
17.4459	18.72	508.28
17.4243	18.72	509.28
17.3732	18.72	510.28
17.3155	18.72	511.28
17.2049	18.72	512.28
17.1672	18.72	513.28
17.1072	18.72	514.28
17.0081	19.71	514.29
17.0035	19.71	515.29
16.9393	19.71	516.29
16.8568	20.61	516.39
16.8204	20.61	517.39
16.7881	20.61	518.39
16.6698	21.61	518.39
16.6567	21.61	519.39
16.6447	21.61	520.39
16.5332	21.61	521.39
16.4621	22.61	521.39
16.3953	22.61	522.39
16.3861	22.61	523.39
16.3733	22.61	524.39
16.2718	23.61	524.39
16.1938	23.61	525.39
16.1363	23.61	526.39
16.0718	23.61	527.39
16.0112	23.61	528.39
16.0036	23.61	529.39
15.8612	23.61	530.39
15.8344	23.61	531.39
15.7174	23.61	532.39
15.7097	23.61	533.39
15.6599	24.61	533.39
15.5903	24.61	534.39
15.5485	24.61	535.39
15.5076	24.61	536.39
15.4674	24.61	537.39
15.4101	24.61	538.39
15.3802	24.61	539.39
15.357	24.61	540.39
15.3015	24.61	541.39
15.2815	24.61	542.39
15.2756	24.61	543.39
15.2334	24.61	544.39
15.1758	24.61	545.39
14.8966	25.61	545.39
14.8879	25.61	546.39
14.8485	25.61	547.39
14.8075	25.61	548.39
14.7326	25.61	549.39
14.6668	25.61	550.39
14.6539	25.61	551.39
14.6296	25.61	552.39
14.6261	25.61	553.39
14.6096	25.61	554.39
14.5924	25.61	555.39
14.589	25.61	556.39
14.5412	25.61	557.39
14.5049	26.6	557.4
14.4803	26.6	558.4
14.4802	26.6	559.4
14.4618	27.6	559.4
14.4542	27.6	560.4
14.3659	27.6	561.4
14.3383	27.6	562.4
14.3271	27.6	563.4
14.3206	27.6	564.4
14.3009	27.6	565.4
14.2544	27.6	566.4
14.1778	27.6	567.4
14.1567	27.6	568.4
14.1261	27.6	569.4
14.1154	27.6	570.4
14.1153	27.6	571.4
14.113	27.6	572.4
13.9875	27.6	573.4
13.913	27.6	574.4
13.8587	28.6	574.4
13.8527	28.6	575.4
13.7974	28.6	576.4
13.7952	28.6	577.4
13.7216	28.6	578.4
13.7086	28.6	579.4
13.6825	28.6	580.4
13.6735	28.6	581.4
13.6475	28.6	582.4
13.6175	28.6	583.4
13.5911	28.6	584.4
13.5818	28.6	585.4
13.5107	28.6	586.4
13.4655	28.6	587.4
13.4512	28.6	588.4
13.4375	28.6	589.4
13.4339	28.6	590.4
13.4204	28.6	591.4
13.4083	28.6	592.4
13.3842	28.6	593.4
13.3795	28.6	594.4
13.3757	28.6	595.4
13.3616	28.6	596.4
13.3292	28.6	597.4
13.3086	28.6	598.4
13.1943	28.6	599.4
13.1921	28.6	600.4
13.1405	28.6	601.4
13.119	28.6	602.4
13.0952	28.6	603.4
13.0884	28.6	604.4
13.07	29.6	604.4
13.0604	29.6	605.4
13.0553	29.6	606.4
12.9895	29.6	607.4
12.95	29.6	608.4
12.9419	30.6	608.4
12.9342	30.6	609.4
12.9268	30.6	610.4
12.8928	30.6	611.4
12.8591	30.6	612.4
12.81	30.6	613.4
12.7654	30.6	614.4
12.7518	30.6	615.4
12.751	30.6	616.4
12.7386	30.6	617.4
12.725	30.6	618.4
12.6927	30.6	619.4
12.6921	30.6	620.4
12.6709	30.6	621.4
12.6385	30.6	622.4
12.6383	30.6	623.4
12.5924	31.6	623.4
12.5507	31.6	624.4
12.5442	31.6	625.4
12.4764	31.6	626.4
12.4723	31.6	627.4
12.4476	31.6	628.4
12.446	31.6	629.4
12.4072	31.6	630.4
12.3946	31.6	631.4
12.3763	31.6	632.4
12.3668	31.6	633.4
12.335	31.6	634.4
12.3066	31.6	635.4
12.2916	31.6	636.4
12.2649	31.6	637.4
12.2637	31.6	638.4
12.173	31.6	639.4
12.1706	31.6	640.4
12.1135	31.6	641.4
12.1123	31.6	642.4
12.1109	31.6	643.4
12.087	31.6	644.4
12.0451	31.6	645.4
12.0322	31.6	646.4
11.9964	31.6	647.4
11.9826	31.6	648.4
11.972	31.6	649.4
11.9717	31.6	650.4
11.9508	32.6	650.4
11.9452	32.6	651.4
11.8592	33.6	651.4
11.8553	33.6	652.4
11.8487	33.6	653.4
11.8337	33.6	654.4
11.8156	33.6	655.4
11.8071	33.6	656.4
11.7595	33.6	657.4
11.7146	33.6	658.4
11.6922	33.6	659.4
11.6897	33.6	660.4
11.671	33.6	661.4
11.623	33.6	662.4
11.5931	33.6	663.4
11.5142	33.6	664.4
11.4736	33.6	665.4
11.4643	33.6	666.4
11.4515	33.6	667.4
11.4285	33.6	668.4
11.4124	33.6	669.4
11.3954	33.6	670.4
11.3917	33.6	671.4
11.3773	33.6	672.4
11.3623	33.6	673.4
11.3541	33.6	674.4
11.351	33.6	675.4
11.3231	33.6	676.4
11.308	33.6	677.4
11.2983	33.6	678.4
11.293	33.6	679.4
11.2797	33.6	680.4
11.2768	33.6	681.4
11.2534	33.6	682.4
11.2444	33.6	683.4
11.206	33.6	684.4
11.2005	33.6	685.4
11.1976	33.6	686.4
11.1597	33.6	687.4
11.1563	33.6	688.4
11.0867	33.6	689.4
11.0503	33.6	690.4
11.0268	33.6	691.4
10.9982	33.6	692.4
10.9213	33.6	693.4
10.9089	34.6	693.4
10.9052	34.6	694.4
10.8959	34.6	695.4
10.8711	34.6	696.4
10.8144	34.6	697.4
10.7986	34.6	698.4
10.7868	34.6	699.4
10.7774	34.6	700.4
10.7391	34.6	701.4
10.6847	34.6	702.4
10.6077	34.6	703.4
10.5655	34.6	704.4
10.5564	34.6	705.4
10.5449	34.6	706.4
10.5429	34.6	707.4
10.5419	34.6	708.4
10.5308	34.6	709.4
10.5287	34.6	710.4
10.5279	35.58	710.42
10.5087	35.58	711.42
10.4572	35.58	712.42
10.3757	36.58	712.42
10.374	36.58	713.42
10.3019	36.58	714.42
10.3006	36.58	715.42
10.2867	36.58	716.42
10.2396	36.58	717.42
10.2392	36.58	718.42
10.2383	36.58	719.42
10.2244	36.58	720.42
10.1604	36.58	721.42
10.1572	36.58	722.42
10.1561	37.58	722.42
10.1489	37.58	723.42
10.1344	37.58	724.42
10.0632	37.58	725.42
10.0391	37.58	726.42
10.0337	37.58	727.42
9.94602	37.58	728.42
9.9303	37.58	729.42
9.89839	37.58	730.42
9.86561	37.58	731.42
9.84145	37.58	732.42
9.82415	37.58	733.42
9.82302	37.58	734.42
9.80971	37.58	735.42
9.80406	37.58	736.42
9.79829	37.58	737.42
9.72406	37.58	738.42
9.72311	37.58	739.42
9.71722	37.58	740.42
9.70053	37.58	741.42
9.684	37.58	742.42
9.64587	37.58	743.42
9.56729	37.58	744.42
9.56249	37.58	745.42
9.56166	37.58	746.42
9.55631	37.58	747.42
9.53059	37.58	748.42
9.50348	37.58	749.42
9.4997	37.58	750.42
9.49141	37.58	751.42
9.45846	37.58	752.42
9.45824	37.58	753.42
9.43898	37.58	754.42
9.43135	37.58	755.42
9.40678	37.58	756.42
9.36562	37.58	757.42
9.32082	37.58	758.42
9.30101	37.58	759.42
9.26228	37.58	760.42
9.25494	37.58	761.42
9.2253	37.58	762.42
9.21112	37.58	763.42
9.18946	37.58	764.42
9.17365	37.58	765.42
9.12125	37.58	766.42
9.0923	37.58	767.42
9.07621	37.58	768.42
9.06506	37.58	769.42
9.04442	37.58	770.42
9.03998	37.58	771.42
9.03672	38.58	771.42
9.01882	38.58	772.42
9.01327	38.58	773.42
8.99622	38.58	774.42
8.97713	38.58	775.42
8.96045	38.58	776.42
8.94576	38.58	777.42
8.94315	38.58	778.42
8.88878	38.58	779.42
8.87045	38.58	780.42
8.86865	38.58	781.42
8.86544	38.58	782.42
8.85426	39.58	782.42
8.83717	39.58	783.42
8.81943	39.58	784.42
8.80332	39.58	785.42
8.79514	39.58	786.42
8.74969	39.58	787.42
8.68835	39.58	788.42
8.68216	39.58	789.42
8.67679	39.58	790.42
8.67123	39.58	791.42
8.64897	39.58	792.42
8.62468	39.58	793.42
8.62111	39.58	794.42
8.6145	39.58	795.42
8.61159	39.58	796.42
8.61106	39.58	797.42
8.60946	39.58	798.42
8.57882	39.58	799.42
8.57302	39.58	800.42
8.50435	39.58	801.42
8.50038	39.58	802.42
8.49602	39.58	803.42
8.44178	39.58	804.42
8.36099	39.58	805.42
8.34008	39.58	806.42
8.32852	39.58	807.42
8.29222	39.58	808.42
8.23727	39.58	809.42
8.23207	39.58	810.42
8.17152	39.58	811.42
8.15797	40.58	811.42
8.13644	40.58	812.42
8.13246	40.58	813.42
8.12106	40.58	814.42
8.12001	40.58	815.42
8.10712	40.58	816.42
8.07456	40.58	817.42
8.06519	41.58	817.42
8.05343	41.58	818.42
8.04729	41.58	819.42
8.01881	41.58	820.42
8.01705	42.58	820.42
8.00786	42.58	821.42
7.98001	42.58	822.42
7.9705	42.58	823.42
7.96671	42.58	824.42
7.96468	42.58	825.42
7.95991	42.58	826.42
7.94388	42.58	827.42
7.90664	42.58	828.42
7.89802	42.58	829.42
7.88961	42.58	830.42
7.87108	42.58	831.42
7.86854	43.58	831.42
7.8462	44.58	831.42
7.84414	44.58	832.42
7.8403	44.58	833.42
7.78234	45.58	833.42
7.76228	45.58	834.42
7.74026	45.58	835.42
7.70817	46.58	835.42
7.70624	46.58	836.42
7.68846	46.58	837.42
7.67901	46.58	838.42
7.66343	46.58	839.42
7.65382	46.58	840.42
7.63386	46.58	841.42
7.62443	46.58	842.42
7.61713	46.58	843.42
7.60942	47.5	843.5
7.60461	47.5	844.5
7.59774	47.5	845.5
7.58892	47.5	846.5
7.5423	47.5	847.5
7.45566	47.5	848.5
7.44864	47.5	849.5
7.37545	47.5	850.5
7.37378	47.5	851.5
7.36373	47.5	852.5
7.35294	47.5	853.5
7.34737	48.43	853.57
7.32405	48.43	854.57
7.27395	48.43	855.57
7.26789	48.43	856.57
7.25295	48.43	857.57
7.24913	48.43	858.57
7.24657	48.43	859.57
7.21807	49.43	859.57
7.21718	49.43	860.57
7.20657	49.43	861.57
7.19349	49.43	862.57
7.17885	49.43	863.57
7.17061	50.43	863.57
7.17029	50.43	864.57
7.17011	50.43	865.57
7.1506	50.43	866.57
7.1474	50.43	867.57
7.12306	50.43	868.57
7.10559	50.43	869.57
7.08574	50.43	870.57
7.07485	50.43	871.57
7.07032	50.43	872.57
7.05016	50.43	873.57
7.04918	50.43	874.57
7.0341	50.43	875.57
7.03262	50.43	876.57
7.00593	50.43	877.57
6.99531	50.43	878.57
6.98571	50.43	879.57
6.96406	50.43	880.57
6.96124	50.43	881.57
6.95523	50.43	882.57
6.95411	50.43	883.57
6.93836	50.43	884.57
6.92242	50.43	885.57
6.90216	50.43	886.57
6.89427	50.43	887.57
6.8865	51.43	887.57
6.85807	51.43	888.57
6.85285	51.43	889.57
6.85007	51.43	890.57
6.83144	51.43	891.57
6.82555	51.43	892.57
6.82515	51.43	893.57
6.82386	51.43	894.57
6.8031	51.43	895.57
6.80294	52.43	895.57
6.79315	52.43	896.57
6.79009	52.43	897.57
6.78352	52.43	898.57
6.78142	52.43	899.57
6.77856	52.43	900.57
6.77791	52.43	901.57
6.77668	53.43	901.57
6.7598	53.43	902.57
6.75632	53.43	903.57
6.75567	53.43	904.57
6.74171	53.43	905.57
6.73578	53.43	906.57
6.71943	53.43	907.57
6.7052	53.43	908.57
6.7031	53.43	909.57
6.70172	53.43	910.57
6.67723	53.43	911.57
6.66703	53.43	912.57
6.65263	53.43	913.57
6.64978	53.43	914.57
6.60841	53.43	915.57
6.60727	53.43	916.57
6.60306	53.43	917.57
6.59833	53.43	918.57
6.59142	54.42	918.58
6.59039	55.33	918.67
6.58793	55.33	919.67
6.58077	55.33	920.67
6.55351	55.33	921.67
6.54774	55.33	922.67
6.52867	55.33	923.67
6.51851	56.33	923.67
6.50858	56.33	924.67
6.49296	56.33	925.67
6.4918	56.33	926.67
6.40782	56.33	927.67
6.40369	56.33	928.67
6.3967	56.33	929.67
6.38146	56.33	930.67
6.38025	57.33	930.67
6.37295	57.33	931.67
6.37085	57.33	932.67
6.34593	57.33	933.67
6.34529	58.33	933.67
6.33255	58.33	934.67
6.32888	58.33	935.67
6.31779	58.33	936.67
6.30595	58.33	937.67
6.27331	58.33	938.67
6.24376	58.33	939.67
6.23795	58.33	940.67
6.23457	58.33	941.67
6.22521	58.33	942.67
6.22292	59.33	942.67
6.21786	59.33	943.67
6.20397	60.33	943.67
6.20085	60.33	944.67
6.19768	60.33	945.67
6.1815	60.33	946.67
6.17533	60.33	947.67
6.12231	60.33	948.67
6.10947	60.33	949.67
6.10851	61.33	949.67
6.07084	61.33	950.67
6.06026	61.33	951.67
6.05513	62.32	951.68
6.04104	62.32	952.68
6.03213	62.32	953.68
6.0313	62.32	954.68
6.03005	62.32	955.68
6.02566	62.32	956.68
6.02435	62.32	957.68
6.01566	62.32	958.68
6.00706	62.32	959.68
5.99705	62.32	960.68
5.99463	62.32	961.68
5.99164	62.32	962.68
5.97537	62.32	963.68
5.92608	62.32	964.68
5.91865	62.32	965.68
5.90336	62.32	966.68
5.86701	62.32	967.68
5.86108	62.32	968.68
5.84995	62.32	969.68
5.83822	62.32	970.68
5.80494	62.32	971.68
5.79552	62.32	972.68
5.79371	63.32	972.68
5.78125	63.32	973.68
5.75198	63.32	974.68
5.75143	63.32	975.68
5.74359	64.32	975.68
5.74204	64.32	976.68
5.72402	64.32	977.68
5.70595	64.32	978.68
5.70114	64.32	979.68
5.69691	64.32	980.68
5.69495	64.32	981.68
5.68839	64.32	982.68
5.68251	64.32	983.68
5.67991	65.32	983.68
5.65594	65.32	984.68
5.65428	65.32	985.68
5.64399	65.32	986.68
5.62274	65.32	987.68
5.62141	65.32	988.68
5.61956	65.32	989.68
5.60276	65.32	990.68
5.58244	65.32	991.68
5.57226	65.32	992.68
5.5691	65.32	993.68
5.56775	65.32	994.68
5.52899	65.32	995.68
5.51126	65.32	996.68
5.48736	65.32	997.68
5.43367	65.32	998.68
5.43189	65.32	999.68
5.42396	66.32	999.68
5.42369	66.32	1000.68
5.42168	66.32	1001.68
5.41785	66.32	1002.68
5.41727	66.32	1003.68
5.40448	66.32	1004.68
5.39551	66.32	1005.68
5.38941	66.32	1006.68
5.35586	66.32	1007.68
5.34185	66.32	1008.68
5.32426	66.32	1009.68
5.32072	66.32	1010.68
5.31264	66.32	1011.68
5.31014	66.32	1012.68
5.29183	66.32	1013.68
5.27961	66.32	1014.68
5.25362	66.32	1015.68
5.25001	66.32	1016.68
5.24841	67.32	1016.68
5.23647	67.32	1017.68
5.22358	67.32	1018.68
5.20272	67.32	1019.68
5.18394	67.32	1020.68
5.15426	67.32	1021.68
5.14074	67.32	1022.68
5.12946	67.32	1023.68
5.11876	67.32	1024.68
5.10662	67.32	1025.68
5.104	67.32	1026.68
5.10383	67.32	1027.68
5.0965	67.32	1028.68
5.09178	68.32	1028.68
5.08101	68.32	1029.68
5.08043	68.32	1030.68
5.07502	68.32	1031.68
5.06137	68.32	1032.68
5.04129	69.32	1032.68
5.02994	69.32	1033.68
5.02963	69.32	1034.68
4.98838	69.32	1035.68
4.98808	69.32	1036.68
4.98694	69.32	1037.68
4.97361	69.32	1038.68
4.96921	69.32	1039.68
4.95526	69.32	1040.68
4.93596	69.32	1041.68
4.92436	70.24	1041.76
4.8802	70.24	1042.76
4.8774	70.24	1043.76
4.86923	70.24	1044.76
4.84912	70.24	1045.76
4.84788	71.24	1045.76
4.82941	71.24	1046.76
4.81788	71.24	1047.76
4.80746	71.24	1048.76
4.80166	71.24	1049.76
4.77996	71.24	1050.76
4.7738	71.24	1051.76
4.76798	71.24	1052.76
4.74533	71.24	1053.76
4.74148	71.24	1054.76
4.74127	71.24	1055.76
4.71303	71.24	1056.76
4.70452	71.24	1057.76
4.67241	71.24	1058.76
4.65566	71.24	1059.76
4.65209	71.24	1060.76
4.6507	71.24	1061.76
4.62913	71.24	1062.76
4.61865	72.24	1062.76
4.61485	72.24	1063.76
4.61137	72.24	1064.76
4.58584	72.24	1065.76
4.5441	72.24	1066.76
4.53749	72.24	1067.76
4.52362	72.24	1068.76
4.5225	72.24	1069.76
4.51816	72.24	1070.76
4.49448	72.24	1071.76
4.49373	72.24	1072.76
4.48256	72.24	1073.76
4.44924	72.24	1074.76
4.44187	72.24	1075.76
4.43972	72.24	1076.76
4.43614	72.24	1077.76
4.43497	72.24	1078.76
4.42627	72.24	1079.76
4.42304	72.24	1080.76
4.39977	72.24	1081.76
4.3982	72.24	1082.76
4.39305	72.24	1083.76
4.39126	72.24	1084.76
4.38163	72.24	1085.76
4.37843	72.24	1086.76
4.36304	72.24	1087.76
4.36213	72.24	1088.76
4.36081	73.24	1088.76
4.34708	74.24	1088.76
4.32006	74.24	1089.76
4.31983	74.24	1090.76
4.31626	74.24	1091.76
4.31128	74.24	1092.76
4.30818	74.24	1093.76
4.30312	74.24	1094.76
4.29856	75.23	1094.77
4.26901	76.23	1094.77
4.2437	76.23	1095.77
4.2432	76.23	1096.77
4.23898	76.23	1097.77
4.22788	77.23	1097.77
4.21419	77.23	1098.77
4.20995	77.23	1099.77
4.20427	77.23	1100.77
4.1853	77.23	1101.77
4.16842	77.23	1102.77
4.1597	78.23	1102.77
4.14346	78.23	1103.77
4.11426	78.23	1104.77
4.09758	78.23	1105.77
4.08197	78.23	1106.77
4.05785	78.23	1107.77
4.04701	78.23	1108.77
4.04516	79.23	1108.77
4.03643	79.23	1109.77
4.03116	79.23	1110.77
4.01949	79.23	1111.77
4.01302	79.23	1112.77
4.01045	79.23	1113.77
3.98028	80.23	1113.77
3.97348	80.23	1114.77
3.97216	80.23	1115.77
3.97074	80.23	1116.77
3.96205	80.23	1117.77
3.96062	80.23	1118.77
3.95587	80.23	1119.77
3.91551	80.23	1120.77
3.88232	80.23	1121.77
3.87875	80.23	1122.77
3.83841	80.23	1123.77
3.82441	80.23	1124.77
3.82093	80.23	1125.77
3.80759	80.23	1126.77
3.79394	80.23	1127.77
3.7844	80.23	1128.77
3.77471	80.23	1129.77
3.76903	80.23	1130.77
3.73796	80.23	1131.77
3.73781	80.23	1132.77
3.73334	80.23	1133.77
3.72244	80.23	1134.77
3.72229	80.23	1135.77
3.71321	80.23	1136.77
3.70856	80.23	1137.77
3.70536	80.23	1138.77
3.70067	80.23	1139.77
3.6959	80.23	1140.77
3.69123	80.23	1141.77
3.67312	80.23	1142.77
3.66952	80.23	1143.77
3.66813	80.23	1144.77
3.66679	80.23	1145.77
3.6652	80.23	1146.77
3.65741	80.23	1147.77
3.65598	80.23	1148.77
3.65283	80.23	1149.77
3.65015	80.23	1150.77
3.64494	80.23	1151.77
3.62771	81.23	1151.77
3.62411	81.23	1152.77
3.62396	81.23	1153.77
3.62102	81.23	1154.77
3.61584	81.23	1155.77
3.61392	81.23	1156.77
3.61277	82.23	1156.77
3.59376	82.23	1157.77
3.59143	82.23	1158.77
3.59122	82.23	1159.77
3.57442	82.23	1160.77
3.57148	82.23	1161.77
3.57121	82.23	1162.77
3.55642	82.23	1163.77
3.5524	82.23	1164.77
3.54247	83.23	1164.77
3.53093	83.23	1165.77
3.52807	83.23	1166.77
3.52444	83.23	1167.77
3.49412	83.23	1168.77
3.48366	83.23	1169.77
3.47903	83.23	1170.77
3.4716	83.23	1171.77
3.4594	83.23	1172.77
3.45325	83.23	1173.77
3.44174	83.23	1174.77
3.4393	83.23	1175.77
3.43902	83.23	1176.77
3.4379	83.23	1177.77
3.42812	83.23	1178.77
3.41563	83.23	1179.77
3.41469	83.23	1180.77
3.41408	83.23	1181.77
3.41344	83.23	1182.77
3.39965	83.23	1183.77
3.36717	83.23	1184.77
3.36026	83.23	1185.77
3.35009	83.23	1186.77
3.34317	83.23	1187.77
3.33536	84.23	1187.77
3.33377	84.23	1188.77
3.31446	84.23	1189.77
3.31404	84.23	1190.77
3.30372	84.23	1191.77
3.29354	84.23	1192.77
3.2912	84.23	1193.77
3.28912	84.23	1194.77
3.2883	84.23	1195.77
3.28465	84.23	1196.77
3.28279	84.23	1197.77
3.27913	84.23	1198.77
3.27777	84.23	1199.77
3.25905	85.23	1199.77
3.25782	85.23	1200.77
3.25367	85.23	1201.77
3.25051	85.23	1202.77
3.24151	85.23	1203.77
3.24032	85.23	1204.77
3.2308	85.23	1205.77
3.22638	85.23	1206.77
3.21665	85.23	1207.77
3.20695	85.23	1208.77
3.19564	85.23	1209.77
3.18606	85.23	1210.77
3.17651	85.23	1211.77
3.16803	85.23	1212.77
3.16413	85.23	1213.77
3.14841	85.23	1214.77
3.14818	85.23	1215.77
3.13453	85.23	1216.77
3.1329	85.23	1217.77
3.13126	85.23	1218.77
3.12468	85.23	1219.77
3.12183	85.23	1220.77
3.11783	85.23	1221.77
3.11666	85.23	1222.77
3.11603	85.23	1223.77
3.11519	85.23	1224.77
3.0966	85.23	1225.77
3.07699	85.23	1226.77
3.06906	85.23	1227.77
3.0508	86.23	1227.77
3.04815	86.23	1228.77
3.04433	86.23	1229.77
3.03807	87.23	1229.77
3.03713	87.23	1230.77
3.00985	87.23	1231.77
3.00683	88.23	1231.77
2.9992	88.23	1232.77
2.9883	89.23	1232.77
2.9866	90.23	1232.77
2.96238	90.23	1233.77
2.95199	91.23	1233.77
2.94715	92.23	1233.77
2.93604	92.23	1234.77
2.93579	92.23	1235.77
2.92	92.23	1236.77
2.9174	92.23	1237.77
2.9083	92.23	1238.77
2.90011	92.23	1239.77
2.89628	92.23	1240.77
2.88963	92.23	1241.77
2.88593	92.23	1242.77
2.88157	92.23	1243.77
2.88006	92.23	1244.77
2.87617	92.23	1245.77
2.86651	92.23	1246.77
2.85679	92.23	1247.77
2.85525	92.23	1248.77
2.84452	93.23	1248.77
2.8393	93.23	1249.77
2.83267	94.23	1249.77
2.82972	94.23	1250.77
2.81716	94.23	1251.77
2.80762	94.23	1252.77
2.79639	94.23	1253.77
2.79614	94.23	1254.77
2.78311	94.23	1255.77
2.77794	94.23	1256.77
2.76246	94.23	1257.77
2.75503	94.23	1258.77
2.74953	94.23	1259.77
2.73271	94.23	1260.77
2.72606	94.23	1261.77
2.72559	94.23	1262.77
2.71179	95.23	1262.77
2.71033	95.23	1263.77
2.70105	95.23	1264.77
2.69951	96.23	1264.77
2.69173	96.23	1265.77
2.68438	96.23	1266.77
2.68038	96.23	1267.77
2.67665	96.23	1268.77
2.67098	96.23	1269.77
2.66326	96.23	1270.77
2.65738	97.23	1270.77
2.64427	98.23	1270.77
2.63914	98.23	1271.77
2.57966	98.23	1272.77
2.54752	98.23	1273.77
2.54484	98.23	1274.77
2.53685	99.23	1274.77
2.53556	99.23	1275.77
2.52866	99.23	1276.77
2.52209	99.23	1277.77
2.52029	99.23	1278.77
2.51158	99.23	1279.77
2.50971	100.23	1279.77
2.50898	100.23	1280.77
2.505	100.23	1281.77
2.49706	100.23	1282.77
2.49487	100.23	1283.77
2.48743	100.23	1284.77
2.48546	100.23	1285.77
2.48198	100.23	1286.77
2.46652	100.23	1287.77
2.4614	100.23	1288.77
2.45057	100.23	1289.77
2.43514	100.23	1290.77
2.43349	100.23	1291.77
2.42679	100.23	1292.77
2.42322	101.23	1292.77
2.42249	101.23	1293.77
2.4212	101.23	1294.77
2.41728	101.23	1295.77
2.41294	101.23	1296.77
2.40803	101.23	1297.77
2.40589	101.23	1298.77
2.40588	101.23	1299.77
2.4042	101.23	1300.77
2.40352	101.23	1301.77
2.39202	101.23	1302.77
2.38248	101.23	1303.77
2.38116	101.23	1304.77
2.37285	101.23	1305.77
2.3646	101.23	1306.77
2.35525	101.23	1307.77
2.32661	101.23	1308.77
2.31454	101.23	1309.77
2.31274	101.23	1310.77
2.30214	101.23	1311.77
2.29399	101.23	1312.77
2.2792	101.23	1313.77
2.26992	102.23	1313.77
2.26087	102.23	1314.77
2.25313	103.23	1314.77
2.23724	103.23	1315.77
2.21836	103.23	1316.77
2.20159	103.23	1317.77
2.1997	103.23	1318.77
2.18604	103.23	1319.77
2.18213	104.23	1319.77
2.17471	105.23	1319.77
2.16881	105.23	1320.77
2.15438	105.23	1321.77
2.14003	105.23	1322.77
2.13853	105.23	1323.77
2.13331	105.23	1324.77
2.13115	106.23	1324.77
2.12922	106.23	1325.77
2.12713	106.23	1326.77
2.12554	106.23	1327.77
2.11205	106.23	1328.77
2.09071	107.23	1328.77
2.08679	107.23	1329.77
2.08507	107.23	1330.77
2.07666	107.23	1331.77
2.07624	107.23	1332.77
2.06901	107.23	1333.77
2.06488	107.23	1334.77
2.06352	107.23	1335.77
2.05968	107.23	1336.77
2.0591	107.23	1337.77
2.05647	107.23	1338.77
2.05587	107.23	1339.77
2.04988	107.23	1340.77
2.04786	107.23	1341.77
2.04364	107.23	1342.77
2.04222	107.23	1343.77
2.04214	107.23	1344.77
2.04142	107.23	1345.77
2.04106	107.23	1346.77
2.02686	107.23	1347.77
2.02601	107.23	1348.77
2.02596	107.23	1349.77
2.00267	107.23	1350.77
1.98723	107.23	1351.77
1.98659	108.23	1351.77
1.98247	108.23	1352.77
1.98026	108.23	1353.77
1.97775	108.23	1354.77
1.95918	108.23	1355.77
1.95675	109.23	1355.77
1.95478	109.23	1356.77
1.95405	109.23	1357.77
1.94994	109.23	1358.77
1.93731	109.23	1359.77
1.93087	109.23	1360.77
1.92681	110.23	1360.77
1.92136	110.23	1361.77
1.91916	110.23	1362.77
1.91355	110.23	1363.77
1.89839	110.23	1364.77
1.88724	110.23	1365.77
1.8797	110.23	1366.77
1.87349	110.23	1367.77
1.86476	110.23	1368.77
1.86325	110.23	1369.77
1.86302	111.23	1369.77
1.84298	111.23	1370.77
1.84254	111.23	1371.77
1.84065	111.23	1372.77
1.83942	111.23	1373.77
1.83519	111.23	1374.77
1.83378	111.23	1375.77
1.83307	111.23	1376.77
1.83266	112.23	1376.77
1.82924	112.23	1377.77
1.82671	112.23	1378.77
1.8253	112.23	1379.77
1.82093	112.23	1380.77
1.80862	112.23	1381.77
1.80287	112.23	1382.77
1.80076	112.23	1383.77
1.79449	112.23	1384.77
1.76935	112.23	1385.77
1.75729	112.23	1386.77
1.75594	112.23	1387.77
1.74632	112.23	1388.77
1.74351	112.23	1389.77
1.72681	112.23	1390.77
1.7204	112.23	1391.77
1.71779	113.23	1391.77
1.71393	113.23	1392.77
1.70103	113.23	1393.77
1.69917	113.23	1394.77
1.68222	113.23	1395.77
1.67046	113.23	1396.77
1.64822	113.23	1397.77
1.6382	113.23	1398.77
1.63199	113.23	1399.77
1.62653	113.23	1400.77
1.61548	113.23	1401.77
1.60678	113.23	1402.77
1.60288	113.23	1403.77
1.60234	113.23	1404.77
1.59992	113.23	1405.77
1.59939	113.23	1406.77
1.59704	113.23	1407.77
1.59472	113.23	1408.77
1.59464	113.23	1409.77
1.58823	113.23	1410.77
1.57147	113.23	1411.77
1.57112	113.23	1412.77
1.56809	113.23	1413.77
1.56532	113.23	1414.77
1.56243	113.23	1415.77
1.55147	114.23	1415.77
1.54686	115.23	1415.77
1.54378	116.23	1415.77
1.53815	116.23	1416.77
1.53355	116.23	1417.77
1.52414	116.23	1418.77
1.524	116.23	1419.77
1.52067	117.23	1419.77
1.50976	117.23	1420.77
1.50686	117.23	1421.77
1.49865	118.23	1421.77
1.49856	118.23	1422.77
1.4876	118.23	1423.77
1.48211	118.23	1424.77
1.46641	118.23	1425.77
1.45788	118.23	1426.77
1.45515	118.23	1427.77
1.44757	118.23	1428.77
1.44611	119.23	1428.77
1.44494	119.23	1429.77
1.43815	119.23	1430.77
1.43571	119.23	1431.77
1.41887	119.23	1432.77
1.412	120.23	1432.77
1.40433	120.23	1433.77
1.39688	120.23	1434.77
1.39612	120.23	1435.77
1.38995	120.23	1436.77
1.38726	120.23	1437.77
1.37833	120.23	1438.77
1.3712	120.23	1439.77
1.36035	120.23	1440.77
1.35795	121.23	1440.77
1.3526	121.23	1441.77
1.34882	121.23	1442.77
1.34851	121.23	1443.77
1.33892	121.23	1444.77
1.33125	121.23	1445.77
1.31267	121.23	1446.77
1.31214	121.23	1447.77
1.30714	121.23	1448.77
1.30694	121.23	1449.77
1.30494	121.23	1450.77
1.30265	121.23	1451.77
1.30203	121.23	1452.77
1.29947	121.23	1453.77
1.29945	121.23	1454.77
1.29199	121.23	1455.77
1.2903	121.23	1456.77
1.28748	121.23	1457.77
1.28123	121.23	1458.77
1.27529	121.23	1459.77
1.27026	121.23	1460.77
1.26766	121.23	1461.77
1.26736	121.23	1462.77
1.26279	121.23	1463.77
1.25338	121.23	1464.77
1.25023	121.23	1465.77
1.24125	121.23	1466.77
1.23173	121.23	1467.77
1.21043	122.23	1467.77
1.19245	122.23	1468.77
1.18952	122.23	1469.77
1.18296	122.23	1470.77
1.18194	122.23	1471.77
1.18103	123.23	1471.77
1.18006	123.23	1472.77
1.17809	123.23	1473.77
1.16507	123.23	1474.77
1.16318	123.23	1475.77
1.15682	123.23	1476.77
1.15358	123.23	1477.77
1.13765	124.23	1477.77
1.13737	124.23	1478.77
1.1251	124.23	1479.77
1.12369	124.23	1480.77
1.11838	124.23	1481.77
1.11801	124.23	1482.77
1.11709	124.23	1483.77
1.11646	125.23	1483.77
1.11576	125.23	1484.77
1.11507	125.23	1485.77
1.11275	125.23	1486.77
1.0989	125.23	1487.77
1.08592	125.23	1488.77
1.08506	125.23	1489.77
1.07018	125.23	1490.77
1.0689	125.23	1491.77
1.06383	125.23	1492.77
1.05932	125.23	1493.77
1.05217	125.23	1494.77
1.04227	125.23	1495.77
1.03747	125.23	1496.77
1.03668	125.23	1497.77
1.03263	125.23	1498.77
1.02968	126.23	1498.77
1.02954	126.23	1499.77
1.02946	126.23	1500.77
1.02488	126.23	1501.77
1.02099	126.23	1502.77
1.02093	126.23	1503.77
1.02029	126.23	1504.77
1.01837	126.23	1505.77
1.01712	126.23	1506.77
1.01374	126.23	1507.77
1.01372	126.23	1508.77
0.991855	126.23	1509.77
0.988492	126.23	1510.77
0.980958	126.23	1511.77
0.978831	126.23	1512.77
0.972571	126.23	1513.77
0.971568	126.23	1514.77
0.968458	126.23	1515.77
0.961715	126.23	1516.77
0.945439	126.23	1517.77
0.94063	126.23	1518.77
0.940552	126.23	1519.77
0.937869	126.23	1520.77
0.936417	126.23	1521.77
0.928026	126.23	1522.77
0.9175	126.23	1523.77
0.9156	126.23	1524.77
0.913463	126.23	1525.77
0.912045	126.23	1526.77
0.908044	126.23	1527.77
0.90235	126.23	1528.77
0.901224	126.23	1529.77
0.89997	126.23	1530.77
0.897445	126.23	1531.77
0.890111	126.23	1532.77
0.882328	126.23	1533.77
0.882012	126.23	1534.77
0.873879	126.23	1535.77
0.872838	126.23	1536.77
0.865373	126.23	1537.77
0.85712	126.23	1538.77
0.843299	126.23	1539.77
0.840452	126.23	1540.77
0.839786	126.23	1541.77
0.82089	126.23	1542.77
0.817818	126.23	1543.77
0.814955	126.23	1544.77
0.811338	126.23	1545.77
0.808212	126.23	1546.77
0.805091	127.23	1546.77
0.794435	127.23	1547.77
0.792768	127.23	1548.77
0.772519	127.23	1549.77
0.769991	127.23	1550.77
0.765652	127.23	1551.77
0.764561	127.23	1552.77
0.764181	127.23	1553.77
0.759514	128.23	1553.77
0.755267	128.23	1554.77
0.748404	128.23	1555.77
0.744653	128.23	1556.77
0.732766	128.23	1557.77
0.725892	128.23	1558.77
0.720188	128.23	1559.77
0.719638	128.23	1560.77
0.711606	128.23	1561.77
0.703	129.21	1561.79
0.694581	130.21	1561.79
0.687124	130.21	1562.79
0.685895	130.21	1563.79
0.685117	131.21	1563.79
0.675934	131.21	1564.79
0.672993	131.21	1565.79
0.669283	131.21	1566.79
0.667381	131.21	1567.79
0.658651	131.21	1568.79
0.65269	131.21	1569.79
0.649629	131.21	1570.79
0.641627	132.21	1570.79
0.636857	132.21	1571.79
0.632964	132.21	1572.79
0.626966	132.21	1573.79
0.625581	132.21	1574.79
0.620302	133.21	1574.79
0.6199	133.21	1575.79
0.618648	133.21	1576.79
0.615782	133.21	1577.79
0.610429	133.21	1578.79
0.604465	133.21	1579.79
0.603762	133.21	1580.79
0.600151	133.21	1581.79
0.594534	133.21	1582.79
0.591132	133.21	1583.79
0.586939	133.21	1584.79
0.581595	133.21	1585.79
0.581369	133.21	1586.79
0.57963	134.21	1586.79
0.577212	134.21	1587.79
0.570027	134.21	1588.79
0.566259	134.21	1589.79
0.564704	134.21	1590.79
0.561844	134.21	1591.79
0.557932	134.21	1592.79
0.552562	134.21	1593.79
0.549034	134.21	1594.79
0.542671	134.21	1595.79
0.538768	135.21	1595.79
0.532385	135.21	1596.79
0.530261	135.21	1597.79
0.527525	135.21	1598.79
0.525611	135.21	1599.79
0.514494	135.21	1600.79
0.514057	135.21	1601.79
0.501295	135.21	1602.79
0.500255	135.21	1603.79
0.500062	135.21	1604.79
0.494327	135.21	1605.79
0.486708	135.21	1606.79
0.481211	135.21	1607.79
0.481138	135.21	1608.79
0.470595	135.21	1609.79
0.463632	135.21	1610.79
0.44527	135.21	1611.79
0.442726	135.21	1612.79
0.441385	135.21	1613.79
0.440962	135.21	1614.79
0.440426	135.21	1615.79
0.436919	136.21	1615.79
0.436242	136.21	1616.79
0.435057	136.21	1617.79
0.43356	136.21	1618.79
0.431761	136.21	1619.79
0.430418	136.21	1620.79
0.429468	136.21	1621.79
0.424565	136.21	1622.79
0.422789	136.21	1623.79
0.407462	136.21	1624.79
0.40589	136.21	1625.79
0.405873	136.21	1626.79
0.405206	137.21	1626.79
0.404825	138.21	1626.79
0.404111	138.21	1627.79
0.397294	138.21	1628.79
0.397037	138.21	1629.79
0.396216	138.21	1630.79
0.395838	138.21	1631.79
0.391766	138.21	1632.79
0.391708	138.21	1633.79
0.386418	138.21	1634.79
0.385217	138.21	1635.79
0.379291	138.21	1636.79
0.376556	138.21	1637.79
0.374355	138.21	1638.79
0.374072	138.21	1639.79
0.372874	138.21	1640.79
0.372736	138.21	1641.79
0.37255	138.21	1642.79
0.372134	138.21	1643.79
0.370535	138.21	1644.79
0.365751	138.21	1645.79
0.358299	138.21	1646.79
0.357726	138.21	1647.79
0.350047	138.21	1648.79
0.340814	138.21	1649.79
0.33753	138.21	1650.79
0.329076	138.21	1651.79
0.327784	138.21	1652.79
0.325027	138.21	1653.79
0.320503	138.21	1654.79
0.320126	138.21	1655.79
0.318805	138.21	1656.79
0.31216	139.21	1656.79
0.310995	140.21	1656.79
0.303395	140.21	1657.79
0.302875	140.21	1658.79
0.302538	140.21	1659.79
0.30217	140.21	1660.79
0.297468	140.21	1661.79
0.295645	140.21	1662.79
0.291445	140.21	1663.79
0.288747	140.21	1664.79
0.28527	140.21	1665.79
0.284658	140.21	1666.79
0.280632	140.21	1667.79
0.27693	140.21	1668.79
0.273402	140.21	1669.79
0.25362	140.21	1670.79
0.25017	140.21	1671.79
0.248812	140.21	1672.79
0.248587	140.21	1673.79
0.248041	140.21	1674.79
0.241306	140.21	1675.79
0.241152	140.21	1676.79
0.225209	140.21	1677.79
0.224009	140.21	1678.79
0.212306	140.21	1679.79
0.209361	140.21	1680.79
0.209175	140.21	1681.79
0.208916	140.21	1682.79
0.204315	140.21	1683.79
0.203857	140.21	1684.79
0.195323	140.21	1685.79
0.191071	140.21	1686.79
0.190887	140.21	1687.79
0.189807	140.21	1688.79
0.182306	141.21	1688.79
0.176213	141.21	1689.79
0.173286	141.21	1690.79
0.16677	141.21	1691.79
0.159141	141.21	1692.79
0.158881	141.21	1693.79
0.148688	141.21	1694.79
0.148305	141.21	1695.79
0.147065	141.21	1696.79
0.134346	141.21	1697.79
0.132093	141.21	1698.79
0.116925	141.21	1699.79
0.116768	141.21	1700.79
0.114504	141.21	1701.79
0.11216	141.21	1702.79
0.102113	141.21	1703.79
0.097907	141.21	1704.79
0.0922	141.21	1705.79
0.089988	141.21	1706.79
0.089782	141.21	1707.79
0.086337	141.21	1708.79
0.085912	141.21	1709.79
0.085178	141.21	1710.79
0.082077	141.21	1711.79
0.08111	141.21	1712.79
0.071779	141.21	1713.79
0.066542	141.21	1714.79
0.061251	142.21	1714.79
0.060533	142.21	1715.79
0.060192	142.21	1716.79
0.059086	142.21	1717.79
0.051594	142.21	1718.79
0.046473	142.21	1719.79
0.014834	142.21	1720.79

## Sheet: Source data 2
Raw data of cumulative curve of Central Asia herbivore fossils
Rounded_age	cumulative_herbivore_species_fossils
-67	0
-66	0
-65	0
-64	0
-63	0
-62	0
-61	0
-60	0
-59	0
-58	0
-57	0
-56	46
-55	46
-54	46
-53	46
-52	46
-51	46
-50	46
-49	187
-48	187
-47	187
-46	187
-45	187
-44	187
-43	187
-42	187
-41	187
-40	214
-39	214
-38	214
-37	262
-36	262
-35	262
-34	311
-33	311
-32	311
-31	311
-30	311
-29	311
-28	359
-27	359
-26	359
-25	359
-24	359
-23	374
-22	376
-21	376
-20	383
-19	383
-18	383
-17	384
-16	428
-15	428
-14	444
-13	444
-12	489
-11	489
-10	510
-9	535
-8	544
-7	547
-6	547
-5	568
-4	581
-3	625
-2	625
-1	638
0	658
